# Supplementary material for: 5-Fluoro-1-[(4S,5R)-5-(2-hydroxy­ethyl)-2,2-dimethyl-1,3-dioxolan-4-yl]pyrimidine-2,4(1H,3H)-dione
Source: Acta Crystallogr Sect E Struct Rep Online. 2010 May 12;66(Pt 6):o1317. doi: 10.1107/S1600536810016065 (PMC2979416; doi:10.1107/S1600536810016065)
Supplement: Supplementary file 1 [file e-66-o1317-sup1.cif]

##############################################################################
###                                                                        ###
###        Electronic paper (Acta Crystallographica Section E)             ###
###                                                                        ###
##############################################################################
#                                                                            #
# This CIF contains the data in a paper accepted for publication in Acta     #
# Crystallographica Section E. It conforms to the requirements of Notes      #
# for Authors for Section E, and has been peer reviewed under the auspices   #
# of the IUCr Commission on Journals.                                        #
#                                                                            #
# Full details of the Crystallographic Information File format               #
# are given in the paper "The Crystallographic Information File (CIF):       #
# a New Standard Archive File for Crystallography" by S. R. Hall, F. H.      #
# Allen and I. D. Brown [Acta Cryst. (1991), A47, 655-685].                  #
#                                                                            #
# The current version of the core CIF dictionary is obtainable from          #
# ftp://ftp.iucr.org/pub/cif_core.dic. The current version number is 2.4.    #
#                                                                            #
# Software is freely available for graphical display of the structure(s) in  #
# this CIF.  For information consult the CIF home page http://www.iucr.org/  #
# cif/home.html                                                              #
#                                                                            #
# This file may be used for bona fide research purposes within the           #
# scientific community so long as proper attribution is given to the journal # 
# article from which it was obtained.                                        #
#                                                                            #
##############################################################################
                                             
data_I
_audit_creation_method     SHELXL-97
_chemical_name_systematic
;
5-Fluoro-1-[(4<i>S</i>,5<i>R</i>)-5-(2-hydroxyethyl)-2,2-dimethyl-1,3-
dioxolan-4-yl]pyrimidine-2,4(1<i>H</i>,3<i>H</i>)-dione
;
_chemical_name_common
;
5-Fluoro-1-[(1<i>S</i>,2<i>R</i>)-4-hydroxy-1,2-<i>O</i>-
isopropylidenebutyl]uracil
;
_chemical_formula_moiety     'C11 H15 F N2 O5'
_chemical_formula_sum     'C11 H15 F N2 O5'
_chemical_formula_weight     274.25
_chemical_melting_point     ?
_symmetry_cell_setting     monoclinic
_symmetry_space_group_name_H-M     'C 2'
_symmetry_space_group_name_Hall     'C 2y'
loop_
    _symmetry_equiv_pos_as_xyz
    'x, y, z'
    '-x, y, -z'
    'x+1/2, y+1/2, z'
    '-x+1/2, y+1/2, -z'
_cell_length_a     20.8905(8)
_cell_length_b     5.57510(10)
_cell_length_c     13.5639(5)
_cell_angle_alpha     90.00
_cell_angle_beta     126.297(6)
_cell_angle_gamma     90.00
_cell_volume     1273.21(12)
_cell_formula_units_Z     4
_cell_measurement_reflns_used     4215
_cell_measurement_theta_min     4.0405
_cell_measurement_theta_max     67.9856
_cell_measurement_temperature     298(2)
_exptl_crystal_description     'prism'
_exptl_crystal_colour     'colorless'
_exptl_crystal_size_max     0.3956
_exptl_crystal_size_mid     0.1147
_exptl_crystal_size_min     0.0770
_exptl_crystal_density_diffrn     1.431
_exptl_crystal_density_meas     ?
_exptl_crystal_density_method     'not measured'
_exptl_crystal_F_000     576
_exptl_absorpt_coefficient_mu     1.056
_exptl_absorpt_correction_type     'analytical'
_exptl_absorpt_process_details
;
(<i>CrysAlis RED</i>; Oxford Diffraction, 2009)
;
_exptl_absorpt_correction_T_min     0.885
_exptl_absorpt_correction_T_max     0.964
_exptl_special_details
;
;
_diffrn_ambient_temperature     298(2)
_diffrn_radiation_type     CuK\a
_diffrn_radiation_wavelength     1.54184
_diffrn_radiation_source     'fine-focus sealed tube'
_diffrn_radiation_monochromator     graphite
_diffrn_measurement_device_type
;
Oxford Diffraction Gemini Atlas CCD diffractometer
;
_diffrn_measurement_method     '\w scans'
_diffrn_detector_area_resol_mean     10.4685
_diffrn_reflns_number     4606
_diffrn_reflns_av_R_equivalents     0.0128
_diffrn_reflns_av_sigmaI/netI     0.0089
_diffrn_reflns_theta_min     4.04
_diffrn_reflns_theta_max     68.10
_diffrn_reflns_theta_full     68.10
_diffrn_measured_fraction_theta_max     0.998
_diffrn_measured_fraction_theta_full     0.998
_diffrn_reflns_limit_h_min     -22
_diffrn_reflns_limit_h_max     24
_diffrn_reflns_limit_k_min     -4
_diffrn_reflns_limit_k_max     6
_diffrn_reflns_limit_l_min     -16
_diffrn_reflns_limit_l_max     16
_diffrn_standards_number     4614
_diffrn_standards_interval_count     ?
_diffrn_standards_interval_time     ?
_diffrn_standards_decay_%     ?
_refine_special_details
;
Refinement of <i>F</i>^2^ against ALL reflections. The weighted <i>R</i>-factor
wR and goodness of fit <i>S</i> are based on <i>F</i>^2^, conventional
<i>R</i>-factors <i>R</i> are based on <i>F</i>, with <i>F</i> set to zero for
negative <i>F</i>^2^. The threshold expression of <i>F</i>^2^ >
2\s(<i>F</i>^2^) is used only for calculating <i>R</i>-factors(gt) etc. and is
not relevant to the choice of reflections for refinement. <i>R</i>-factors
based on <i>F</i>^2^ are statistically about twice as large as those based on
<i>F</i>, and <i>R</i>- factors based on ALL data will be even larger.
;
_reflns_number_total     1786
_reflns_number_gt     1732
_reflns_threshold_expression     I>2\s(I)
_refine_ls_structure_factor_coef     Fsqd
_refine_ls_matrix_type     full
_refine_ls_R_factor_all     0.0284
_refine_ls_R_factor_gt     0.0274
_refine_ls_wR_factor_gt     0.0705
_refine_ls_wR_factor_ref     0.0711
_refine_ls_goodness_of_fit_ref     1.044
_refine_ls_restrained_S_all     1.044
_refine_ls_number_reflns     1786
_refine_ls_number_parameters     181
_refine_ls_number_restraints     1
_refine_ls_hydrogen_treatment     mixed
_refine_ls_weighting_scheme     calc
_refine_ls_weighting_details
         'calc w=1/[\s^2^(Fo^2^)+(0.0380P)^2^+0.4768P] where P=(Fo^2^+2Fc^2^)/3'
_atom_sites_solution_hydrogens     geom
_atom_sites_solution_primary     direct
_atom_sites_solution_secondary     difmap
_refine_ls_shift/su_max     0.000
_refine_ls_shift/su_mean     0.000
_refine_diff_density_max     0.231
_refine_diff_density_min     -0.195
_refine_ls_extinction_method     '<i>SHELXL97</i> (Sheldrick, 2008)'
_refine_ls_extinction_coef     0.0075(4)
_refine_ls_extinction_expression
                                  'Fc^*^=kFc[1+0.001xFc^2^\l^3^/sin(2\q)]^-1/4^'
_refine_ls_abs_structure_details     'Flack (1983), 498 Friedel pairs'
_refine_ls_abs_structure_Flack     0.0(2)
loop_
    _atom_type_symbol
    _atom_type_description
    _atom_type_scat_dispersion_real
    _atom_type_scat_dispersion_imag
    _atom_type_scat_source
    'C' 'C' 0.0181 0.0091
                         'International Tables Vol C Tables 4.2.6.8 and 6.1.1.4'
    'H' 'H' 0.0000 0.0000
                         'International Tables Vol C Tables 4.2.6.8 and 6.1.1.4'
    'N' 'N' 0.0311 0.0180
                         'International Tables Vol C Tables 4.2.6.8 and 6.1.1.4'
    'O' 'O' 0.0492 0.0322
                         'International Tables Vol C Tables 4.2.6.8 and 6.1.1.4'
    'F' 'F' 0.0727 0.0534
                         'International Tables Vol C Tables 4.2.6.8 and 6.1.1.4'
_computing_data_collection     '<i>CrysAlis CCD</i> (Oxford Diffraction, 2009)'
_computing_cell_refinement     '<i>CrysAlis RED</i> (Oxford Diffraction, 2009)'
_computing_data_reduction     '<i>CrysAlis RED</i> (Oxford Diffraction, 2009)'
_computing_structure_solution     '<i>SHELXL97</i> (Sheldrick, 2008)'
_computing_structure_refinement     '<i>SHELXL97</i> (Sheldrick, 2008)'
_computing_molecular_graphics     '<i>ORTEP-3 for Windows</i> (Farrugia, 1997)'
_computing_publication_material     '<i>WinGX</i> (Farrugia, 1999)'
loop_
    _atom_site_type_symbol
    _atom_site_label
    _atom_site_fract_x
    _atom_site_fract_y
    _atom_site_fract_z
    _atom_site_U_iso_or_equiv
    _atom_site_adp_type
    _atom_site_calc_flag
    _atom_site_refinement_flags
    _atom_site_occupancy
    _atom_site_disorder_assembly
    _atom_site_disorder_group
    O O1 0.69200(8) 0.0051(3) 0.95722(12) 0.0519(4) Uani d . 1 . .
    N N1 0.66380(8) 0.2920(3) 0.81679(12) 0.0339(3) Uani d . 1 . .
    O O4 0.72382(7) 0.3751(3) 0.65042(11) 0.0438(3) Uani d . 1 . .
    F F1 0.52029(9) 0.7673(3) 0.69645(15) 0.0816(5) Uani d . 1 . .
    O O5 0.90402(9) 0.7069(3) 0.88915(13) 0.0478(4) Uani d . 1 . .
    O O2 0.49424(9) 0.5250(3) 0.84757(15) 0.0627(5) Uani d . 1 . .
    C C5 0.72230(11) 0.1894(4) 0.80156(17) 0.0403(4) Uani d . 1 . .
    H H5 0.7609 0.0950 0.8745 0.048 Uiso calc R 1 . .
    N N2 0.59707(9) 0.2801(4) 0.90550(15) 0.0434(4) Uani d . 1 . .
    C C1 0.61955(10) 0.4901(4) 0.75175(16) 0.0418(4) Uani d . 1 . .
    H H1 0.6291 0.5673 0.7009 0.050 Uiso calc R 1 . .
    O O3 0.68552(11) 0.0402(3) 0.69943(16) 0.0681(5) Uani d . 1 . .
    C C4 0.65428(10) 0.1784(4) 0.89752(15) 0.0362(4) Uani d . 1 . .
    C C6 0.76688(9) 0.3754(4) 0.78102(14) 0.0350(4) Uani d . 1 . .
    H H6 0.7625 0.5332 0.8084 0.042 Uiso calc R 1 . .
    C C2 0.56349(11) 0.5732(4) 0.76007(18) 0.0466(5) Uani d . 1 . .
    C C3 0.54650(10) 0.4653(4) 0.83818(17) 0.0435(5) Uani d . 1 . .
    C C8 0.89973(11) 0.4915(4) 0.83002(18) 0.0469(5) Uani d . 1 . .
    H H8A 0.9528 0.4318 0.8649 0.056 Uiso calc R 1 . .
    H H8B 0.8733 0.5206 0.7435 0.056 Uiso calc R 1 . .
    C C7 0.85368(10) 0.3099(4) 0.84748(17) 0.0437(5) Uani d . 1 . .
    H H7A 0.8779 0.2948 0.9342 0.052 Uiso calc R 1 . .
    H H7B 0.8572 0.1551 0.8184 0.052 Uiso calc R 1 . .
    C C9 0.68429(13) 0.1521(4) 0.60232(19) 0.0533(6) Uani d . 1 . .
    C C10 0.72705(17) -0.0147(5) 0.5721(2) 0.0689(7) Uani d . 1 . .
    H H10A 0.6979 -0.1621 0.5400 0.103 Uiso calc R 1 . .
    H H10B 0.7793 -0.0473 0.6448 0.103 Uiso calc R 1 . .
    H H10C 0.7313 0.0588 0.5121 0.103 Uiso calc R 1 . .
    C C11 0.60061(17) 0.2034(8) 0.4934(3) 0.1094(13) Uani d . 1 . .
    H H11A 0.5725 0.0550 0.4592 0.164 Uiso calc R 1 . .
    H H11B 0.6016 0.2893 0.4330 0.164 Uiso calc R 1 . .
    H H11C 0.5743 0.2986 0.5185 0.164 Uiso calc R 1 . .
    H H1N 0.5950(12) 0.236(5) 0.9622(19) 0.048(6) Uiso d . 1 . .
    H H1O 0.9348(15) 0.789(6) 0.896(2) 0.072(9) Uiso d . 1 . .
loop_
    _atom_site_aniso_label
    _atom_site_aniso_U_11
    _atom_site_aniso_U_22
    _atom_site_aniso_U_33
    _atom_site_aniso_U_12
    _atom_site_aniso_U_13
    _atom_site_aniso_U_23
    O1 0.0606(7) 0.0506(9) 0.0586(7) 0.0216(7) 0.0430(7) 0.0239(8)
    N1 0.0336(6) 0.0365(9) 0.0345(7) 0.0036(7) 0.0218(6) 0.0044(6)
    O4 0.0520(7) 0.0397(8) 0.0390(6) -0.0028(6) 0.0265(5) 0.0009(6)
    F1 0.0799(8) 0.0748(11) 0.1109(11) 0.0463(8) 0.0678(8) 0.0532(10)
    O5 0.0529(8) 0.0445(10) 0.0622(8) -0.0061(7) 0.0430(7) -0.0071(7)
    O2 0.0621(8) 0.0584(11) 0.0954(11) 0.0167(8) 0.0619(8) 0.0137(10)
    C5 0.0465(9) 0.0352(11) 0.0509(9) 0.0048(9) 0.0353(8) 0.0038(9)
    N2 0.0502(8) 0.0455(10) 0.0498(8) 0.0083(8) 0.0381(7) 0.0092(8)
    C1 0.0410(8) 0.0437(12) 0.0447(9) 0.0064(9) 0.0275(7) 0.0138(9)
    O3 0.1087(12) 0.0487(10) 0.0938(11) -0.0334(9) 0.0857(10) -0.0292(9)
    C4 0.0368(8) 0.0390(11) 0.0359(8) 0.0011(8) 0.0232(7) 0.0018(8)
    C6 0.0397(8) 0.0320(10) 0.0388(8) 0.0022(8) 0.0263(7) 0.0006(8)
    C2 0.0444(9) 0.0382(12) 0.0563(11) 0.0122(9) 0.0294(9) 0.0139(9)
    C3 0.0417(8) 0.0401(12) 0.0557(10) 0.0025(9) 0.0326(8) 0.0013(9)
    C8 0.0430(9) 0.0492(13) 0.0608(11) 0.0008(10) 0.0374(9) -0.0079(11)
    C7 0.0400(9) 0.0402(12) 0.0531(10) 0.0056(9) 0.0288(8) 0.0001(9)
    C9 0.0641(12) 0.0483(14) 0.0551(11) -0.0145(11) 0.0394(10) -0.0142(10)
    C10 0.1132(18) 0.0523(16) 0.0761(14) -0.0072(15) 0.0752(15) -0.0113(13)
    C11 0.0695(16) 0.110(3) 0.086(2) -0.0123(19) 0.0121(15) -0.043(2)
_geom_special_details
;
All s.u.'s (except the s.u. in the dihedral angle between two l.s. planes) are
estimated using the full covariance matrix. The cell s.u.'s are taken into
account individually in the estimation of s.u.'s in distances, angles and
torsion angles; correlations between s.u.'s in cell parameters are only used
when they are defined by crystal symmetry. An approximate (isotropic)
treatment of cell s.u.'s is used for estimating s.u.'s involving l.s. planes.
;
loop_
    _geom_bond_atom_site_label_1
    _geom_bond_atom_site_label_2
    _geom_bond_site_symmetry_2
    _geom_bond_distance
    _geom_bond_publ_flag
    O1 C4 . 1.206(2) ?
    N1 C1 . 1.373(3) ?
    N1 C4 . 1.378(2) ?
    N1 C5 . 1.471(2) ?
    O4 C9 . 1.419(3) ?
    O4 C6 . 1.435(2) ?
    F1 C2 . 1.345(2) ?
    O5 C8 . 1.417(3) ?
    O5 H1O . 0.75(3) ?
    O2 C3 . 1.218(2) ?
    C5 O3 . 1.393(3) ?
    C5 C6 . 1.526(3) ?
    C5 H5 . 0.9800 ?
    N2 C3 . 1.369(3) ?
    N2 C4 . 1.384(2) ?
    N2 H1N . 0.83(2) ?
    C1 C2 . 1.325(3) ?
    C1 H1 . 0.9300 ?
    O3 C9 . 1.444(3) ?
    C6 C7 . 1.516(2) ?
    C6 H6 . 0.9800 ?
    C2 C3 . 1.434(3) ?
    C8 C7 . 1.509(3) ?
    C8 H8A . 0.9700 ?
    C8 H8B . 0.9700 ?
    C7 H7A . 0.9700 ?
    C7 H7B . 0.9700 ?
    C9 C11 . 1.504(4) ?
    C9 C10 . 1.505(3) ?
    C10 H10A . 0.9600 ?
    C10 H10B . 0.9600 ?
    C10 H10C . 0.9600 ?
    C11 H11A . 0.9600 ?
    C11 H11B . 0.9600 ?
    C11 H11C . 0.9600 ?
loop_
    _geom_angle_atom_site_label_1
    _geom_angle_atom_site_label_2
    _geom_angle_atom_site_label_3
    _geom_angle_site_symmetry_1
    _geom_angle_site_symmetry_3
    _geom_angle
    _geom_angle_publ_flag
    C1 N1 C4 . . 121.43(14) ?
    C1 N1 C5 . . 121.47(14) ?
    C4 N1 C5 . . 117.10(15) ?
    C9 O4 C6 . . 109.72(14) ?
    C8 O5 H1O . . 110(2) ?
    O3 C5 N1 . . 110.92(16) ?
    O3 C5 C6 . . 105.14(14) ?
    N1 C5 C6 . . 114.14(16) ?
    O3 C5 H5 . . 108.8 ?
    N1 C5 H5 . . 108.8 ?
    C6 C5 H5 . . 108.8 ?
    C3 N2 C4 . . 128.17(16) ?
    C3 N2 H1N . . 113.4(16) ?
    C4 N2 H1N . . 118.1(16) ?
    C2 C1 N1 . . 121.28(17) ?
    C2 C1 H1 . . 119.4 ?
    N1 C1 H1 . . 119.4 ?
    C5 O3 C9 . . 110.51(16) ?
    O1 C4 N1 . . 123.91(16) ?
    O1 C4 N2 . . 121.80(16) ?
    N1 C4 N2 . . 114.29(16) ?
    O4 C6 C7 . . 112.88(14) ?
    O4 C6 C5 . . 102.72(13) ?
    C7 C6 C5 . . 111.86(15) ?
    O4 C6 H6 . . 109.7 ?
    C7 C6 H6 . . 109.7 ?
    C5 C6 H6 . . 109.7 ?
    C1 C2 F1 . . 121.20(18) ?
    C1 C2 C3 . . 122.28(19) ?
    F1 C2 C3 . . 116.51(17) ?
    O2 C3 N2 . . 121.46(18) ?
    O2 C3 C2 . . 126.3(2) ?
    N2 C3 C2 . . 112.25(16) ?
    O5 C8 C7 . . 108.20(15) ?
    O5 C8 H8A . . 110.1 ?
    C7 C8 H8A . . 110.1 ?
    O5 C8 H8B . . 110.1 ?
    C7 C8 H8B . . 110.1 ?
    H8A C8 H8B . . 108.4 ?
    C8 C7 C6 . . 113.23(17) ?
    C8 C7 H7A . . 108.9 ?
    C6 C7 H7A . . 108.9 ?
    C8 C7 H7B . . 108.9 ?
    C6 C7 H7B . . 108.9 ?
    H7A C7 H7B . . 107.7 ?
    O4 C9 O3 . . 105.54(16) ?
    O4 C9 C11 . . 107.9(2) ?
    O3 C9 C11 . . 111.2(2) ?
    O4 C9 C10 . . 112.88(19) ?
    O3 C9 C10 . . 106.8(2) ?
    C11 C9 C10 . . 112.5(2) ?
    C9 C10 H10A . . 109.5 ?
    C9 C10 H10B . . 109.5 ?
    H10A C10 H10B . . 109.5 ?
    C9 C10 H10C . . 109.5 ?
    H10A C10 H10C . . 109.5 ?
    H10B C10 H10C . . 109.5 ?
    C9 C11 H11A . . 109.5 ?
    C9 C11 H11B . . 109.5 ?
    H11A C11 H11B . . 109.5 ?
    C9 C11 H11C . . 109.5 ?
    H11A C11 H11C . . 109.5 ?
    H11B C11 H11C . . 109.5 ?
loop_
    _geom_torsion_atom_site_label_1
    _geom_torsion_atom_site_label_2
    _geom_torsion_atom_site_label_3
    _geom_torsion_atom_site_label_4
    _geom_torsion_site_symmetry_1
    _geom_torsion_site_symmetry_2
    _geom_torsion_site_symmetry_3
    _geom_torsion_site_symmetry_4
    _geom_torsion
    _geom_torsion_publ_flag
    C1 N1 C5 O3 . . . . -82.0(2) ?
    C4 N1 C5 O3 . . . . 96.83(19) ?
    C1 N1 C5 C6 . . . . 36.5(2) ?
    C4 N1 C5 C6 . . . . -144.63(16) ?
    C4 N1 C1 C2 . . . . -3.0(3) ?
    C5 N1 C1 C2 . . . . 175.8(2) ?
    N1 C5 O3 C9 . . . . 107.78(18) ?
    C6 C5 O3 C9 . . . . -16.1(2) ?
    C1 N1 C4 O1 . . . . -179.53(18) ?
    C5 N1 C4 O1 . . . . 1.6(3) ?
    C1 N1 C4 N2 . . . . 0.4(3) ?
    C5 N1 C4 N2 . . . . -178.50(15) ?
    C3 N2 C4 O1 . . . . -175.3(2) ?
    C3 N2 C4 N1 . . . . 4.8(3) ?
    C9 O4 C6 C7 . . . . 96.42(19) ?
    C9 O4 C6 C5 . . . . -24.21(19) ?
    O3 C5 C6 O4 . . . . 24.16(19) ?
    N1 C5 C6 O4 . . . . -97.61(16) ?
    O3 C5 C6 C7 . . . . -97.17(18) ?
    N1 C5 C6 C7 . . . . 141.06(16) ?
    N1 C1 C2 F1 . . . . 179.91(19) ?
    N1 C1 C2 C3 . . . . 1.0(3) ?
    C4 N2 C3 O2 . . . . 173.9(2) ?
    C4 N2 C3 C2 . . . . -6.5(3) ?
    C1 C2 C3 O2 . . . . -177.1(2) ?
    F1 C2 C3 O2 . . . . 4.0(3) ?
    C1 C2 C3 N2 . . . . 3.3(3) ?
    F1 C2 C3 N2 . . . . -175.64(18) ?
    O5 C8 C7 C6 . . . . 67.2(2) ?
    O4 C6 C7 C8 . . . . 65.3(2) ?
    C5 C6 C7 C8 . . . . -179.47(16) ?
    C6 O4 C9 O3 . . . . 15.2(2) ?
    C6 O4 C9 C11 . . . . 134.1(2) ?
    C6 O4 C9 C10 . . . . -101.1(2) ?
    C5 O3 C9 O4 . . . . 1.4(2) ?
    C5 O3 C9 C11 . . . . -115.3(2) ?
    C5 O3 C9 C10 . . . . 121.8(2) ?
loop_
    _geom_hbond_atom_site_label_D
    _geom_hbond_atom_site_label_H
    _geom_hbond_atom_site_label_A
    _geom_hbond_site_symmetry_A
    _geom_hbond_distance_DH
    _geom_hbond_distance_HA
    _geom_hbond_distance_DA
    _geom_hbond_angle_DHA
    N2 H1N O5 4_647 0.83(2) 2.01(2) 2.828(2) 167(3)
    O5 H1O O2 3 0.75(3) 2.16(3) 2.876(2) 160(3)
data_global
_journal_date_recd_electronic     2010-04-26
_journal_date_accepted     2010-04-30
_journal_name_full     'Acta Crystallographica, Section E'
_journal_year     2010
_journal_volume     66
_journal_issue      6
_journal_page_first     o1317
_journal_page_last     o1317
_journal_paper_category     QO
_journal_coeditor_code     IS2543
_publ_contact_author_name     'Dr. A. Mendoza'
_publ_contact_author_address
;
Centro de Qu\'imica
ICUAP
Benem\'erita Universidad Aut\'onoma de Pueba
Puebla, Puebla
M\'exico
;
_publ_contact_author_email     angel.mendoza.m@gmail.com
_publ_contact_author_fax     '+52 222 229 55 00 ext 7397'
_publ_contact_author_phone     '+52 222 229 55 00 ext 7297'
_publ_section_title
;\
5-Fluoro-1-[(4<i>S</i>,5<i>R</i>)-5-(2-hydroxyethyl)-2,2-dimethyl-1,3-dioxolan-\
4-yl]pyrimidine-2,4(1<i>H</i>,3<i>H</i>)-dione
;
loop_
    _publ_author_name
    _publ_author_footnote
    _publ_author_address
    'Mendoza, Angel' .
;
Centro de Qu\'imica
ICUAP
Benem\'erita Universidad Aut\'onoma de Puebla
Puebla, Pue.
Mexico
;
    'Sosa-Rivadeneyra, Martha' .
;
Facultad de Ciencias Qu\'imicas
Benem\'erita Universidad Aut\'onoma de Puebla
Puebla, Pue.
Mexico
;
    'Sartillo-Piscil, Fernando' .
;
Facultad de Ciencias Qu\'imicas
Benem\'erita Universidad Aut\'onoma de Puebla
Puebla, Pue.
Mexico
;
    'Quintero, Leticia' .
;
Facultad de Ciencias Qu\'imicas
Benem\'erita Universidad Aut\'onoma de Puebla
Puebla, Pue.
Mexico
;
    'Flores-Alamo, Marcos' .
;
Facultad de Qu\'imica, Universidad Nacional Aut\'onoma de M\'exico, 04510
M\'exico
DF, Mexico
;
