# Supplementary material for: 5-Fluoro-1-[(4S,5R)-5-(2-hydroxy­ethyl)-2,2-dimethyl-1,3-dioxolan-4-yl]pyrimidine-2,4(1H,3H)-dione
Source: Acta Crystallogr Sect E Struct Rep Online. 2010 May 12;66(Pt 6):o1317. doi: 10.1107/S1600536810016065 (PMC2979416; doi:10.1107/S1600536810016065)
Supplement: Supplementary file 2 [file e-66-o1317-Isup2.hkl]

#
# h,k,l, Fc-squared, Fo-squared, sigma(Fo-squared) and status flag
#
data_I
_shelx_title ' MS'
_shelx_refln_list_code          4
_shelx_F_calc_maximum      141.42
_exptl_crystal_F_000       576.00
_reflns_d_resolution_high  0.8309
 
loop_
 _symmetry_equiv_pos_as_xyz
 'x, y, z'
 '-x, y, -z'
 'x+1/2, y+1/2, z'
 '-x+1/2, y+1/2, -z'
 
_cell_length_a    20.8905
_cell_length_b     5.5751
_cell_length_c    13.5639
_cell_angle_alpha  90.000
_cell_angle_beta  126.297
_cell_angle_gamma  90.000
 
_shelx_F_squared_multiplier     1.000
 
loop_
 _refln_index_h
 _refln_index_k
 _refln_index_l
 _refln_F_squared_calc
 _refln_F_squared_meas
 _refln_F_squared_sigma
 _refln_observed_status
   3  -3   0      494.06      443.88      3.35 o
   5  -3   0     1316.45     1363.11      6.86 o
   9  -3   0        6.27        6.56      1.27 o
   0  -2   0       59.49       66.74      0.89 o
   2  -2   0      590.62      583.69      3.08 o
   4  -2   0     2248.84     2268.88      7.35 o
   6  -2   0      244.94      253.72      2.98 o
   8  -2   0      429.91      450.00      4.41 o
  10  -2   0      315.75      298.30      4.05 o
  12  -2   0      464.66      439.90      5.76 o
  14  -2   0       13.41       18.81      1.54 o
  16  -2   0      523.99      535.54      5.44 o
  18  -2   0        3.27        2.91      0.87 o
   3  -1   0    19999.12    21449.97     82.83 o
   5  -1   0     1810.41     1833.30      6.23 o
   7  -1   0     2702.89     2710.07      9.00 o
   9  -1   0       62.06       56.69      1.97 o
  11  -1   0      618.90      612.29      5.67 o
  13  -1   0       62.86       61.97      2.28 o
  15  -1   0      462.01      457.07      5.61 o
  17  -1   0       89.65       95.54      2.70 o
  19  -1   0       94.64      108.65      2.38 o
   2   0   0     2574.49     2469.20     12.56 o
   4   0   0       58.54       57.01      0.61 o
   6   0   0       48.92       38.63      0.83 o
   8   0   0      115.73      116.70      1.27 o
  10   0   0      892.89      835.04      5.62 o
  12   0   0      161.03      163.84      4.25 o
  14   0   0       20.06       18.78      1.07 o
  16   0   0      163.62      161.59      3.56 o
  18   0   0      118.47      106.97      2.81 o
  20   0   0       24.50       28.31      1.32 o
   1   1   0     2505.94     2484.87      7.88 o
   5   1   0     1821.95     1843.61     11.51 o
   7   1   0     2700.10     2675.07     12.20 o
   9   1   0       59.21       58.65      1.90 o
  11   1   0      621.94      621.79      4.52 o
  13   1   0       62.53       64.51      4.55 o
  15   1   0      459.57      447.28     12.69 o
  17   1   0       89.95       98.95      1.71 o
  19   1   0       94.10      103.69      4.98 o
   0   2   0       59.52       64.01      0.93 o
   2   2   0      585.28      585.96      2.98 o
   4   2   0     2256.70     2282.74      5.90 o
   6   2   0      249.02      261.49      1.84 o
   8   2   0      434.63      481.18      4.43 o
  10   2   0      315.95      302.60      2.74 o
  12   2   0      467.61      443.45      9.24 o
  14   2   0       13.91       18.47      1.40 o
  16   2   0      522.53      543.51      3.27 o
  18   2   0        3.35        2.90      0.53 o
   1   3   0     1032.04     1117.32      3.05 o
   3   3   0      492.74      450.01      1.78 o
   5   3   0     1322.53     1385.78     10.17 o
   7   3   0      542.82      547.26      7.59 o
   9   3   0        6.41        8.20      0.66 o
  11   3   0      263.89      290.66      3.58 o
  13   3   0      128.25      123.77      1.90 o
  15   3   0       37.95       40.13      1.27 o
  17   3   0        9.74       12.20      0.67 o
   0   4   0     1498.46     1455.19      6.82 o
   2   4   0      544.05      532.51      3.53 o
   4   4   0      107.57      104.16      1.87 o
   6   4   0      299.44      271.56      1.45 o
   8   4   0       24.59       23.29      1.62 o
  10   4   0      316.88      321.84      3.48 o
  12   4   0       10.18        8.21      0.98 o
  14   4   0       55.53       67.01      1.65 o
  16   4   0       17.23       18.60      0.73 o
   1   5   0       64.72       64.15      1.48 o
   3   5   0      191.22      186.05      3.32 o
   5   5   0       98.08      100.22      3.32 o
   7   5   0      178.53      178.28      2.65 o
   9   5   0       19.39       16.39      0.90 o
  11   5   0        6.37        4.60      0.53 o
  13   5   0       31.59       32.21      0.76 o
   0   6   0      210.88      228.79     13.41 o
   2   6   0      147.52      169.17      1.99 o
   4   6   0      105.50      124.20     11.79 o
   6   6   0       44.77       62.09     11.35 o
   8   6   0        9.66       18.45      7.80 o
 -11  -3   1     1206.58     1157.04      8.28 o
  -9  -3   1      188.09      188.31      3.30 o
  -7  -3   1       31.29       27.69      1.49 o
  -5  -3   1      391.07      389.51      3.60 o
  -3  -3   1      427.80      433.10      3.25 o
   3  -3   1     1138.30     1245.85      5.87 o
   5  -3   1      166.35      185.76      2.76 o
   7  -3   1       40.17       34.31      1.64 o
   9  -3   1      149.89      144.88      3.08 o
 -20  -2   1       15.90       16.82      0.84 o
 -18  -2   1       21.24       17.99      1.34 o
 -16  -2   1      264.45      246.77      3.88 o
 -12  -2   1       80.62       89.01      1.69 o
 -10  -2   1      537.44      482.07      4.87 o
  -8  -2   1       32.61       41.19      1.72 o
  -6  -2   1      916.99      905.33      5.19 o
  -4  -2   1     2631.54     2638.51      7.76 o
   0  -2   1       21.18       19.33      0.72 o
   2  -2   1     1316.55     1312.83      4.93 o
   4  -2   1      664.63      675.74      4.29 o
   6  -2   1      313.32      325.39      3.57 o
   8  -2   1      287.27      278.33      3.76 o
  10  -2   1       51.37       51.39      1.57 o
  12  -2   1      218.16      216.49      3.61 o
  14  -2   1      547.95      559.10      5.77 o
  16  -2   1       57.56       64.20      1.96 o
  18  -2   1       21.71       24.13      1.00 o
 -19  -1   1       13.67       16.86      1.48 o
 -17  -1   1      252.26      263.15      4.27 o
 -15  -1   1      200.52      211.91      3.87 o
 -13  -1   1      201.61      195.94      2.41 o
 -11  -1   1     1071.98     1070.33      6.93 o
  -9  -1   1      263.52      265.93      3.19 o
  -7  -1   1     3447.16     3509.91     34.35 o
  -5  -1   1      617.61      686.92      3.63 o
  -1  -1   1     4974.95     4949.37     18.60 o
   1  -1   1    13316.90    13893.35     54.76 o
   3  -1   1     9364.21     9141.25     13.55 o
   5  -1   1     2720.35     2611.97      8.13 o
   7  -1   1      695.17      692.25      4.95 o
   9  -1   1       70.26       69.84      2.19 o
  11  -1   1       73.28       81.53      1.69 o
  13  -1   1       40.87       42.82      2.08 o
  15  -1   1       16.99       17.43      1.77 o
  17  -1   1      195.62      195.08      3.41 o
  19  -1   1       31.66       35.30      1.23 o
 -20   0   1        4.61        5.75      1.21 o
 -18   0   1       17.26       20.46      1.87 o
 -16   0   1        0.00       -0.31      0.91 o
 -14   0   1       31.68       32.43      0.94 o
 -12   0   1      193.21      204.51      3.08 o
 -10   0   1       23.89       20.76      0.70 o
  -8   0   1      498.94      427.32      4.59 o
  -6   0   1     4203.49     4085.85      5.55 o
  -2   0   1     2130.78     2053.78      9.86 o
   0   0   1     4744.56     4723.70     21.91 o
   2   0   1    13349.59    13729.40    183.27 o
   4   0   1     7696.55     7696.35     90.70 o
   6   0   1     4997.45     5129.96      9.22 o
   8   0   1      269.27      270.32      3.12 o
  10   0   1        6.60        7.05      1.27 o
  12   0   1       53.26       45.38      1.28 o
  14   0   1       18.75       24.83      1.96 o
  16   0   1      104.02      108.73      3.04 o
  18   0   1        5.41        5.16      1.29 o
 -19   1   1       13.60       16.83      1.37 o
 -17   1   1      251.28      257.00      1.95 o
 -15   1   1      199.06      211.05      4.76 o
 -13   1   1      201.87      198.88      6.11 o
 -11   1   1     1070.28     1081.60      6.03 o
  -9   1   1      257.39      265.41      3.87 o
  -7   1   1     3459.26     3507.40     15.20 o
  -5   1   1      620.38      694.99      7.65 o
  -3   1   1     4820.41     4502.84     15.90 o
  -1   1   1     4986.32     5016.91     16.61 o
   1   1   1    13345.91    13897.89     43.36 o
   3   1   1     9345.09     9032.09     96.70 o
   5   1   1     2706.95     2588.54      3.20 o
   7   1   1      697.34      694.02      9.71 o
   9   1   1       69.31       66.63      1.83 o
  11   1   1       72.82       83.26      1.17 o
  13   1   1       42.56       40.18      2.41 o
  15   1   1       17.88       20.38      1.37 o
  17   1   1      194.84      191.79      2.61 o
  19   1   1       31.53       35.32      0.83 o
 -20   2   1       16.04       15.47      1.19 o
 -18   2   1       20.85       18.99      0.64 o
 -16   2   1      263.57      254.07      2.52 o
 -14   2   1      611.23      607.50      4.26 o
 -12   2   1       81.11       99.66      1.79 o
 -10   2   1      534.55      512.50      4.80 o
  -8   2   1       35.52       44.13      1.94 o
  -6   2   1      908.73      920.88     13.24 o
  -4   2   1     2654.47     2632.43      8.66 o
  -2   2   1      593.44      605.27      2.03 o
   0   2   1       22.46       23.52      0.63 o
   2   2   1     1323.80     1337.06     10.47 o
   4   2   1      664.60      684.94      3.29 o
   6   2   1      316.63      339.67      2.86 o
   8   2   1      286.00      279.11      3.49 o
  10   2   1       53.22       54.39      1.22 o
  12   2   1      219.37      224.71      2.28 o
  14   2   1      545.03      564.86      4.31 o
  16   2   1       57.61       66.39      1.04 o
  18   2   1       21.00       24.28      0.66 o
 -17   3   1        9.27       12.34      0.96 o
 -15   3   1      104.68       95.64      1.82 o
 -13   3   1      690.18      667.84      6.51 o
 -11   3   1     1218.28     1177.61      7.01 o
  -9   3   1      187.44      192.55      2.75 o
  -7   3   1       30.08       28.96      2.86 o
  -5   3   1      388.26      398.42      2.38 o
  -3   3   1      427.34      440.72      4.49 o
  -1   3   1     1520.36     1545.82      3.80 o
   1   3   1      194.03      212.80      1.08 o
   3   3   1     1139.55     1253.87      9.13 o
   5   3   1      166.71      183.95      2.16 o
   7   3   1       40.16       35.73      0.99 o
   9   3   1      150.66      155.04      1.43 o
  11   3   1      103.52      102.23      1.62 o
  13   3   1       69.22       74.20      1.74 o
  15   3   1       44.99       41.81      2.11 o
  17   3   1       12.93       13.97      0.55 o
 -16   4   1       25.72       27.45      1.16 o
 -14   4   1        4.39        2.24      0.73 o
 -12   4   1       66.49       64.83      1.80 o
 -10   4   1      259.59      234.06      3.54 o
  -8   4   1      205.98      206.20      1.62 o
  -6   4   1       17.59       16.77      1.62 o
  -4   4   1       61.36       67.89      0.65 o
  -2   4   1      178.14      171.48      1.20 o
   0   4   1      480.45      480.99      3.16 o
   2   4   1       59.95       59.75      0.95 o
   4   4   1      161.14      146.88      1.28 o
   6   4   1       49.14       66.27      1.65 o
   8   4   1       15.29       15.47      1.70 o
  10   4   1      186.02      178.88      1.87 o
  12   4   1       78.20       87.46      1.55 o
  14   4   1       21.98       29.47      0.89 o
 -13   5   1       30.75       30.67      0.81 o
 -11   5   1       13.63       17.83      1.31 o
  -9   5   1       88.05       93.92      1.46 o
  -7   5   1      115.81      109.88      1.96 o
  -5   5   1      441.28      429.98      2.11 o
  -3   5   1      224.63      212.42      2.24 o
  -1   5   1      112.47      116.24      2.15 o
   1   5   1       31.87       34.84      2.33 o
   3   5   1      587.47      584.10      3.86 o
   5   5   1      216.87      218.29      4.80 o
   7   5   1       58.99       60.71      2.80 o
   9   5   1        3.47        3.57      1.23 o
  11   5   1       13.96       17.28      0.75 o
  -8   6   1       13.94       16.72      1.15 o
  -6   6   1       12.71       11.90      3.60 o
  -4   6   1      124.79      146.43      4.29 o
  -2   6   1        6.39       20.62      3.75 o
   0   6   1       27.32       40.90      4.68 o
   4   6   1       86.24       97.60     10.98 o
   6   6   1       30.88       37.81     10.64 o
   8   6   1        2.21       12.71      9.39 o
 -11  -3   2      470.31      444.56      5.11 o
  -9  -3   2      346.43      323.50      4.07 o
  -7  -3   2      249.25      258.32      3.30 o
  -5  -3   2     1198.62     1279.29      6.45 o
   3  -3   2      554.90      545.13      4.14 o
   5  -3   2       98.12      110.42      2.35 o
   7  -3   2      235.17      228.67      3.55 o
 -20  -2   2        3.03        4.00      0.79 o
 -18  -2   2       31.72       31.11      1.66 o
 -16  -2   2      252.41      235.55      3.79 o
 -14  -2   2      613.81      597.67      8.92 o
 -12  -2   2      710.41      692.21      6.18 o
 -10  -2   2     1271.56     1205.43      7.42 o
  -8  -2   2      722.09      729.48      5.20 o
  -2  -2   2      450.93      498.46      1.75 o
   0  -2   2      755.34      695.87      3.19 o
   2  -2   2     1368.60     1471.85      5.76 o
   4  -2   2     2402.18     2369.83      8.67 o
   6  -2   2      952.36      961.81      6.34 o
   8  -2   2       37.23       35.25      1.86 o
  10  -2   2      219.94      209.05      2.52 o
  12  -2   2      297.47      283.73      4.18 o
  14  -2   2       18.46       16.97      1.44 o
  16  -2   2        5.61        6.96      0.98 o
 -21  -1   2       10.57       10.61      1.11 o
 -19  -1   2       14.86       14.38      1.61 o
 -17  -1   2        1.53        1.27      1.32 o
 -15  -1   2      182.32      170.44      2.39 o
 -13  -1   2       15.80       17.27      1.01 o
 -11  -1   2      420.33      441.78      4.35 o
  -9  -1   2      704.13      699.18      7.75 o
  -7  -1   2      166.93      183.20      1.93 o
  -1  -1   2     6181.37     6316.47     31.22 o
   1  -1   2     5980.21     5847.49      9.71 o
   3  -1   2     2552.00     2529.57      7.53 o
   5  -1   2     1320.63     1317.07      6.41 o
   7  -1   2      128.41      124.48      2.52 o
   9  -1   2      863.86      858.11      6.66 o
  11  -1   2        7.39        4.19      1.34 o
  13  -1   2       76.25       77.56      2.58 o
  15  -1   2      209.89      216.19      3.83 o
  17  -1   2       76.81       78.26      2.05 o
 -20   0   2        8.74        6.67      1.35 o
 -18   0   2        8.68        4.05      0.93 o
 -16   0   2       24.56       26.48      1.19 o
 -14   0   2       58.16       61.47      0.95 o
 -12   0   2      273.13      260.34      3.22 o
 -10   0   2     3649.45     3834.33      7.00 o
  -8   0   2     3413.83     3277.45      5.78 o
  -6   0   2        5.18       12.97      1.16 o
  -4   0   2     3284.56     3006.23     11.24 o
  -2   0   2      421.40      422.04      1.64 o
   0   0   2     8870.21     8874.61     43.06 o
   2   0   2     1427.54     1516.96      4.88 o
   4   0   2      526.84      539.00      3.56 o
   6   0   2      582.28      607.44      4.38 o
   8   0   2       30.06       22.86      1.51 o
  10   0   2        1.94        1.78      0.52 o
  12   0   2        7.46        5.99      0.64 o
  14   0   2      115.38      109.46      3.04 o
  16   0   2       13.22       19.45      1.76 o
  18   0   2      132.64      119.46      2.19 o
 -21   1   2       10.23       12.50      1.02 o
 -19   1   2       14.43       14.93      0.86 o
 -17   1   2        1.35        1.60      0.75 o
 -15   1   2      182.41      167.31      2.29 o
 -13   1   2       15.80       15.49      0.71 o
 -11   1   2      419.54      437.49      3.86 o
  -9   1   2      701.08      714.20      3.08 o
  -7   1   2      165.81      176.72      1.68 o
  -5   1   2      152.21      136.25      1.91 o
  -3   1   2      971.62      941.26      5.02 o
  -1   1   2     6128.61     6236.13     30.84 o
   1   1   2     5991.74     5809.50     11.80 o
   3   1   2     2558.83     2547.14      7.02 o
   5   1   2     1310.44     1316.12      3.62 o
   7   1   2      128.84      128.53      3.40 o
   9   1   2      867.40      873.79      4.11 o
  11   1   2        6.90        4.00      1.28 o
  13   1   2       76.42       73.93      1.89 o
  15   1   2      210.56      210.02      6.06 o
  17   1   2       76.35       73.65      4.26 o
 -20   2   2        3.11        2.45      0.78 o
 -18   2   2       31.21       33.21      0.83 o
 -16   2   2      251.69      244.32      1.77 o
 -14   2   2      616.21      620.71      7.81 o
 -12   2   2      703.12      701.49      3.40 o
 -10   2   2     1271.03     1252.30      7.43 o
  -8   2   2      726.58      728.28      3.62 o
  -6   2   2      668.29      727.57      9.42 o
  -4   2   2      960.73      940.57      2.30 o
  -2   2   2      454.08      506.97      4.23 o
   0   2   2      766.08      730.51      2.98 o
   2   2   2     1360.61     1450.55      3.24 o
   4   2   2     2402.15     2394.70      4.53 o
   6   2   2      949.36      938.67      6.07 o
   8   2   2       37.48       34.99      0.84 o
  10   2   2      222.68      223.29      2.22 o
  12   2   2      296.46      295.08      4.24 o
  14   2   2       18.46       17.36      1.13 o
  16   2   2        5.44        7.33      0.77 o
 -19   3   2       22.26       22.10      1.71 o
 -17   3   2       42.81       47.58      1.04 o
 -15   3   2      158.56      159.33      2.73 o
 -13   3   2      458.73      444.48      3.03 o
 -11   3   2      471.07      442.43      2.72 o
  -9   3   2      344.78      327.73      2.47 o
  -7   3   2      252.26      274.71      2.11 o
  -5   3   2     1200.21     1257.75     15.39 o
  -3   3   2      228.11      246.13      3.98 o
  -1   3   2      311.55      312.82      1.64 o
   1   3   2     1025.92     1116.11      8.34 o
   3   3   2      555.40      552.61      4.38 o
   5   3   2       97.63      113.06      1.83 o
   7   3   2      233.85      229.38      4.48 o
   9   3   2       35.42       41.33      1.35 o
  11   3   2      118.76      119.51      1.84 o
  13   3   2       31.34       39.08      1.36 o
  15   3   2        7.52        4.38      0.72 o
 -16   4   2       21.63       25.92      0.72 o
 -14   4   2       40.22       41.01      1.19 o
 -12   4   2      507.73      489.66      3.93 o
 -10   4   2      209.71      199.94      2.25 o
  -8   4   2      587.99      569.99      3.45 o
  -6   4   2      578.94      525.97      2.69 o
  -4   4   2      420.92      436.24      2.06 o
  -2   4   2      538.14      573.79      2.08 o
   0   4   2      267.34      286.85      1.98 o
   2   4   2      134.72      121.19      1.61 o
   4   4   2      206.37      198.17      1.66 o
   6   4   2      187.36      188.91      1.68 o
   8   4   2      120.95      104.99      1.42 o
  10   4   2        8.02       11.13      1.00 o
  12   4   2       17.20       17.54      0.76 o
  14   4   2        7.72        8.48      0.98 o
 -15   5   2       18.20       14.85      0.79 o
 -13   5   2       12.81       15.84      0.84 o
 -11   5   2       24.03       25.78      1.10 o
  -9   5   2       35.76       30.73      1.52 o
  -7   5   2       10.71       10.03      0.92 o
  -5   5   2      125.07      133.32      3.04 o
  -3   5   2       66.22       60.92      1.06 o
  -1   5   2      137.60      128.42      3.15 o
   1   5   2       96.67       95.77      2.50 o
   3   5   2      341.30      324.62      2.22 o
   5   5   2       60.38       42.97      1.41 o
   7   5   2      112.01      104.95      3.85 o
   9   5   2        3.78        5.58      1.11 o
  11   5   2       18.38       13.61      0.53 o
 -10   6   2       12.10       14.34      0.93 o
  -8   6   2      116.29      113.19      2.55 o
  -6   6   2       52.75       58.76      4.37 o
  -4   6   2       50.57       60.75      1.67 o
  -2   6   2      154.63      189.28      3.16 o
   0   6   2        8.39       13.98      2.69 o
   2   6   2        2.85       11.93      6.34 o
   4   6   2       64.97       78.44     10.56 o
   6   6   2       19.06       23.15      7.89 o
 -11  -3   3      943.38      899.73      7.13 o
  -9  -3   3     1029.30      979.75      6.91 o
  -7  -3   3      262.43      272.90      3.47 o
   3  -3   3       62.15       80.71      1.86 o
   5  -3   3     1112.96     1071.11      7.02 o
   7  -3   3      289.04      268.23      3.93 o
 -20  -2   3        9.94       13.60      1.14 o
 -18  -2   3        1.88        1.23      1.07 o
 -16  -2   3       81.48       67.36      2.24 o
 -14  -2   3      104.59       92.89      2.10 o
 -12  -2   3       16.20       15.14      1.57 o
 -10  -2   3      245.04      241.25      3.47 o
  -2  -2   3     3950.06     4028.27      6.97 o
   0  -2   3      207.68      228.19      2.19 o
   2  -2   3     3507.33     3611.65     10.12 o
   4  -2   3     2210.02     2320.07      9.29 o
   6  -2   3      309.94      316.96      4.01 o
   8  -2   3      390.05      364.15      4.62 o
  10  -2   3      104.38      102.41      2.65 o
  12  -2   3       78.18       85.55      2.47 o
  14  -2   3       50.06       52.75      1.80 o
  16  -2   3       31.96       32.04      1.02 o
 -21  -1   3        1.79        3.92      1.13 o
 -19  -1   3       51.39       56.21      2.32 o
 -17  -1   3        0.57        1.91      1.26 o
 -15  -1   3      833.66      821.55     11.59 o
 -13  -1   3      138.72      130.96      2.73 o
 -11  -1   3     1425.51     1416.68      7.47 o
  -9  -1   3     2039.46     2064.40      6.65 o
  -3  -1   3     2777.45     2698.92      5.15 o
  -1  -1   3     2984.01     2872.39      6.43 o
   1  -1   3     5073.54     5238.95     10.65 o
   3  -1   3      131.04      133.03      2.18 o
   5  -1   3      764.82      801.29      5.46 o
   7  -1   3      144.80      146.83      2.86 o
   9  -1   3      302.55      299.44      4.26 o
  13  -1   3      103.83      117.12      3.06 o
  15  -1   3       68.09       83.03      2.38 o
 -22   0   3       68.10       79.78      1.99 o
 -20   0   3       22.04       19.66      1.68 o
 -18   0   3      106.08      109.22      5.56 o
 -16   0   3      466.76      430.92      2.86 o
 -14   0   3      146.70      154.91      1.98 o
 -12   0   3      343.76      334.50      2.31 o
 -10   0   3      584.24      588.37      2.80 o
  -8   0   3      471.84      419.24      3.35 o
  -6   0   3      275.97      245.11      4.23 o
  -2   0   3     1032.99     1107.01      3.77 o
   0   0   3     7041.47     6826.28     11.18 o
   2   0   3     1910.50     2012.73      6.63 o
   4   0   3       71.15       67.11      1.79 o
   6   0   3      703.92      785.12      5.45 o
   8   0   3      432.16      404.44      4.49 o
  10   0   3       35.02       37.91      0.89 o
  12   0   3      131.98      157.80      2.97 o
  14   0   3       29.37       33.42      2.07 o
  16   0   3       37.84       33.70      1.67 o
 -21   1   3        1.88        2.79      0.77 o
 -19   1   3       50.92       49.75      1.20 o
 -17   1   3        0.63        1.82      0.76 o
 -15   1   3      835.67      822.79      3.92 o
 -13   1   3      139.34      126.97      2.32 o
 -11   1   3     1429.65     1473.54      7.25 o
  -9   1   3     2026.95     2059.48     11.72 o
  -7   1   3     2310.03     2277.89     15.67 o
  -5   1   3     3893.17     3440.02     30.29 o
  -3   1   3     2786.47     2698.63      5.92 o
  -1   1   3     2948.09     2850.99     22.69 o
   1   1   3     5097.96     5299.58      8.09 o
   3   1   3      134.58      139.51      3.70 o
   5   1   3      760.88      801.19      7.13 o
   7   1   3      147.50      156.01      4.77 o
   9   1   3      305.34      298.45      1.97 o
  11   1   3      150.34      144.42      1.92 o
  13   1   3      103.80      114.84      5.23 o
  15   1   3       68.28       78.83      4.19 o
 -20   2   3       10.11       14.55      0.87 o
 -18   2   3        1.77        2.60      0.64 o
 -16   2   3       82.41       74.15      1.24 o
 -14   2   3      105.18      100.27      1.64 o
 -12   2   3       17.49       13.18      1.33 o
 -10   2   3      243.50      233.21      3.25 o
  -8   2   3     3794.61     3896.61     23.00 o
  -6   2   3     2027.59     2148.27      9.11 o
  -4   2   3     1901.74     1912.57      6.67 o
  -2   2   3     3952.07     4003.70     11.61 o
   0   2   3      210.40      223.39      1.38 o
   2   2   3     3498.51     3617.59     24.38 o
   4   2   3     2213.93     2338.73      9.37 o
   6   2   3      305.09      309.31      3.68 o
   8   2   3      387.11      387.93      5.29 o
  10   2   3      104.13      106.60      1.72 o
  12   2   3       78.63       85.18      1.90 o
  14   2   3       50.90       52.71      2.59 o
  16   2   3       32.32       35.64      1.40 o
 -19   3   3        0.10        0.19      0.77 o
 -17   3   3       34.44       39.76      1.69 o
 -15   3   3       93.89       91.56      1.52 o
 -13   3   3      478.91      440.25      5.72 o
 -11   3   3      951.79      933.43      7.23 o
  -9   3   3     1033.85      993.87      3.54 o
  -7   3   3      257.90      269.52      2.11 o
  -5   3   3      546.12      527.74      6.11 o
  -3   3   3      775.92      769.84      4.22 o
  -1   3   3      989.25     1016.42      6.28 o
   1   3   3     1622.05     1621.63      5.67 o
   3   3   3       61.79       82.82      2.95 o
   5   3   3     1111.74     1068.53      4.54 o
   7   3   3      287.79      263.91      2.16 o
   9   3   3       86.30       93.84      1.62 o
  11   3   3       26.43       28.29      1.19 o
  13   3   3        6.23        8.92      0.99 o
  15   3   3       21.45       23.68      0.59 o
 -18   4   3       20.19       20.96      0.65 o
 -16   4   3       36.22       42.48      0.99 o
 -14   4   3      109.41      108.10      1.26 o
 -12   4   3      350.36      352.15      3.74 o
 -10   4   3       76.55       74.22      1.78 o
  -8   4   3      225.81      229.40      1.33 o
  -6   4   3       68.30       70.73      0.80 o
  -4   4   3       49.08       50.52      1.18 o
  -2   4   3       42.65       53.77      0.75 o
   0   4   3      221.99      231.27      2.16 o
   2   4   3      109.37      111.26      1.31 o
   4   4   3      148.82      137.53      1.82 o
   6   4   3      312.75      298.76      2.10 o
   8   4   3      377.74      359.09      2.63 o
  10   4   3      104.94       99.51      1.63 o
  12   4   3        2.33        2.80      0.74 o
 -15   5   3       15.30       19.11      0.71 o
 -13   5   3        1.55        3.53      0.75 o
 -11   5   3       63.63       69.36      1.39 o
  -9   5   3       68.77       71.48      1.43 o
  -7   5   3      101.30       91.86      3.31 o
  -5   5   3      765.85      757.43      3.48 o
  -3   5   3      122.18      117.40      1.26 o
  -1   5   3        1.53        5.11      2.44 o
   1   5   3       72.32       81.93      3.65 o
   3   5   3       13.29        9.72      1.17 o
   5   5   3       71.34       70.63      2.36 o
   7   5   3       16.13       12.14      1.91 o
   9   5   3        0.36        0.56      0.84 o
 -10   6   3      109.76      109.32      1.85 o
  -8   6   3      208.38      217.79      3.14 o
  -6   6   3       60.56       58.57      1.75 o
  -4   6   3        9.58       20.47      3.57 o
  -2   6   3       27.13       32.39      3.16 o
   0   6   3       80.88       76.05      1.67 o
   2   6   3       33.60       40.23      5.40 o
   4   6   3       33.39       25.12      7.48 o
 -13  -3   4      100.74       97.00      2.66 o
 -11  -3   4      435.88      406.72      4.92 o
  -9  -3   4      202.79      186.57      3.24 o
   3  -3   4       58.75       55.93      1.70 o
   5  -3   4      266.67      242.82      3.59 o
 -22  -2   4        6.07        4.58      0.71 o
 -20  -2   4       35.17       42.20      1.72 o
 -18  -2   4       94.73      109.38      2.72 o
 -16  -2   4       29.90       24.93      1.55 o
 -14  -2   4      298.12      282.65      4.18 o
 -12  -2   4      681.85      658.64      5.94 o
  -2  -2   4     1441.44     1404.78      5.02 o
   0  -2   4      892.21      938.62      4.87 o
   2  -2   4       60.78       79.46      1.87 o
   4  -2   4     2942.27     2956.98     11.45 o
   6  -2   4      334.14      325.16      4.25 o
   8  -2   4      210.80      201.55      3.59 o
  10  -2   4      152.15      152.48      3.13 o
  12  -2   4       20.53       20.45      1.45 o
  14  -2   4        1.64        0.44      0.79 o
 -23  -1   4       12.30        9.98      0.93 o
 -19  -1   4      113.98      115.98      3.02 o
 -17  -1   4        8.50        6.83      1.37 o
 -15  -1   4      972.62      930.75      6.51 o
 -13  -1   4       18.06       12.52      1.39 o
 -11  -1   4      111.55      140.96      2.22 o
  -9  -1   4     2598.84     2634.85      9.09 o
  -3  -1   4      124.47      134.07      1.52 o
  -1  -1   4      664.49      659.66      3.70 o
   1  -1   4     2282.42     2276.41      7.84 o
   3  -1   4      706.49      723.61      5.07 o
   5  -1   4      528.37      545.09      4.96 o
   7  -1   4       53.87       53.53      2.00 o
   9  -1   4       88.80       84.25      2.57 o
  11  -1   4       12.15       10.13      1.64 o
  13  -1   4       46.05       46.86      2.07 o
  15  -1   4       45.43       50.72      1.69 o
 -22   0   4      468.17      544.19      5.17 o
 -20   0   4       88.54       79.42      2.66 o
 -18   0   4       48.71       43.82      1.50 o
 -16   0   4       70.76       67.23      2.30 o
 -14   0   4      320.32      326.62      3.67 o
 -12   0   4     4697.66     4619.42     17.26 o
 -10   0   4      590.38      597.54      4.41 o
  -8   0   4      223.04      266.29      7.88 o
  -6   0   4      293.44      312.50      1.85 o
  -4   0   4      139.80      140.15      1.45 o
  -2   0   4     2462.61     2531.53      6.97 o
   0   0   4     1730.70     1745.66      6.32 o
   2   0   4      599.66      666.59      4.42 o
   4   0   4       12.66       12.60      1.36 o
   6   0   4       70.81       85.13      2.29 o
   8   0   4       72.43       84.04      1.14 o
  10   0   4       57.31       56.72      1.50 o
  12   0   4        0.59        0.37      0.73 o
  14   0   4        2.86        1.89      1.28 o
  16   0   4      124.04      130.30      2.10 o
 -23   1   4       12.63       11.03      0.79 o
 -21   1   4       22.48       23.30      1.96 o
 -19   1   4      114.43      112.51      1.67 o
 -17   1   4        7.66        6.60      0.83 o
 -15   1   4      974.99      942.45      6.50 o
 -13   1   4       17.86       12.19      1.20 o
 -11   1   4      110.51      132.61      2.42 o
  -9   1   4     2608.11     2684.12      6.07 o
  -7   1   4     6525.67     6167.58     12.04 o
  -5   1   4     6473.53     6373.21      8.90 o
  -3   1   4      127.94      140.06      1.49 o
  -1   1   4      656.38      663.28      2.70 o
   1   1   4     2268.50     2270.39      6.72 o
   3   1   4      709.80      728.83      9.77 o
   5   1   4      526.72      561.25      3.39 o
   7   1   4       53.78       56.63      1.37 o
   9   1   4       90.38       83.01      1.42 o
  11   1   4       11.91        9.17      0.81 o
  13   1   4       46.54       47.25      1.50 o
  15   1   4       45.84       48.34      1.51 o
 -22   2   4        5.99        6.54      0.93 o
 -20   2   4       33.95       42.11      1.04 o
 -18   2   4       94.49      113.33      1.43 o
 -16   2   4       30.20       30.70      0.91 o
 -14   2   4      298.87      287.42      2.04 o
 -12   2   4      680.08      661.11      5.77 o
 -10   2   4     1205.95     1185.17      4.96 o
  -8   2   4     1475.33     1544.80     14.67 o
  -6   2   4      250.28      273.13      2.20 o
  -4   2   4       29.69       30.68      0.95 o
  -2   2   4     1428.13     1392.80      7.41 o
   0   2   4      894.37      955.20      3.73 o
   2   2   4       60.54       84.71      1.68 o
   4   2   4     2942.10     2994.09     11.88 o
   6   2   4      337.38      333.78      1.97 o
   8   2   4      208.76      203.58      2.34 o
  10   2   4      151.78      151.09      2.86 o
  12   2   4       20.69       20.74      1.07 o
  14   2   4        1.49        0.87      0.74 o
 -21   3   4       88.03       95.83      3.14 o
 -19   3   4       54.49       55.94      1.90 o
 -17   3   4       82.48       86.67      2.26 o
 -15   3   4      613.48      609.83      4.46 o
 -13   3   4      101.24      102.99      1.35 o
 -11   3   4      442.47      426.54      3.06 o
  -9   3   4      206.52      190.85      1.80 o
  -7   3   4      359.74      375.85      2.79 o
  -5   3   4      131.98      133.63      1.45 o
  -3   3   4      211.54      219.61      1.70 o
  -1   3   4      226.10      218.11      2.23 o
   1   3   4      697.53      707.30      5.87 o
   3   3   4       60.27       57.96      0.94 o
   5   3   4      267.71      244.62      3.37 o
   7   3   4      265.94      246.31      2.20 o
   9   3   4      704.17      734.62      5.46 o
  11   3   4      250.05      254.30      3.42 o
  13   3   4        5.53        8.15      0.79 o
 -18   4   4        7.14        7.28      0.60 o
 -16   4   4       29.74       29.57      0.92 o
 -14   4   4       28.69       25.86      0.93 o
 -12   4   4     1361.61     1341.23      4.47 o
 -10   4   4      231.85      229.85      1.88 o
  -8   4   4       85.67       79.60      0.84 o
  -6   4   4      335.64      335.30      2.88 o
  -4   4   4       43.25       43.94      0.87 o
  -2   4   4      563.12      529.09      3.08 o
   0   4   4      136.77      141.96      1.26 o
   2   4   4      137.92      115.93      1.42 o
   4   4   4       12.44       12.94      0.82 o
   6   4   4       76.01       77.67      1.57 o
   8   4   4      160.63      142.83      1.43 o
  10   4   4        9.79       16.86      0.95 o
 -15   5   4       67.29       70.65      2.60 o
 -13   5   4       42.08       52.37      1.43 o
 -11   5   4       53.12       62.67      1.79 o
  -9   5   4      231.77      228.66      2.46 o
  -7   5   4      277.83      289.53      2.23 o
  -5   5   4      531.13      534.10      2.20 o
  -3   5   4       41.90       47.91      2.04 o
  -1   5   4       41.12       42.64      3.98 o
   1   5   4       61.46       65.01      1.62 o
   3   5   4      222.16      216.04      2.31 o
   5   5   4       52.48       54.32      1.85 o
   7   5   4       30.46       32.58      3.22 o
 -10   6   4       63.72       71.05      1.39 o
  -8   6   4       53.63       57.78      2.38 o
  -6   6   4       61.01       58.19      2.62 o
  -4   6   4       43.18       51.98      3.44 o
  -2   6   4       47.44       59.56      2.46 o
   0   6   4       12.89       13.13      1.55 o
   2   6   4        1.40        3.77      1.12 o
 -13  -3   5      128.83      123.53      2.97 o
 -11  -3   5      117.53      102.61      2.78 o
   3  -3   5       77.55       67.29      1.95 o
 -22  -2   5        2.83        3.16      0.81 o
 -20  -2   5       47.05       52.26      1.91 o
 -18  -2   5      322.70      288.69      4.22 o
 -16  -2   5      388.11      374.22      4.64 o
 -14  -2   5       54.50       45.70      1.34 o
  -4  -2   5      222.01      225.01      2.03 o
  -2  -2   5      311.39      336.01      2.89 o
   0  -2   5      962.40      880.32      5.29 o
   2  -2   5     1857.72     1865.37      8.76 o
   4  -2   5      224.98      225.12      3.51 o
   6  -2   5      224.85      225.83      3.76 o
  10  -2   5      101.49       99.28      2.54 o
  12  -2   5      128.96      135.51      2.48 o
 -23  -1   5       39.15       38.41      1.49 o
 -21  -1   5      190.39      205.52      3.61 o
 -19  -1   5      152.52      145.21      3.28 o
 -17  -1   5      310.68      314.91      4.59 o
 -15  -1   5      266.81      241.31      4.71 o
 -13  -1   5      398.73      402.79      2.84 o
 -11  -1   5     1325.25     1355.85      7.00 o
  -3  -1   5      622.33      656.56      3.77 o
  -1  -1   5     1838.82     1858.12      7.09 o
   1  -1   5     1065.50     1080.38      6.09 o
   3  -1   5      359.20      369.92      4.07 o
   5  -1   5     1297.57     1317.23      8.28 o
   7  -1   5        0.22        0.74      0.69 o
   9  -1   5      108.87      102.82      2.42 o
  11  -1   5        3.59        3.47      1.50 o
  13  -1   5        3.29        3.55      1.16 o
 -22   0   5       53.51       55.73      2.08 o
 -20   0   5      137.48      145.54      3.39 o
 -18   0   5      163.83      154.51      9.81 o
 -16   0   5       42.21       40.92      1.27 o
 -14   0   5      617.23      632.57      3.51 o
 -12   0   5     1677.33     1670.35      7.76 o
 -10   0   5      817.66      828.20      5.68 o
  -8   0   5       24.95       26.55      6.92 o
  -6   0   5      384.17      376.49      2.39 o
  -4   0   5     1252.36     1340.83      5.06 o
  -2   0   5     9345.84     9132.22     11.39 o
   0   0   5      252.84      216.86      2.70 o
   2   0   5      112.85      157.40      2.54 o
   4   0   5      756.71      783.86      5.90 o
   6   0   5       81.13       79.92      2.89 o
   8   0   5       58.14       50.25      1.06 o
  10   0   5      150.79      161.47      2.24 o
  12   0   5       16.14       24.11      1.84 o
  14   0   5       13.35       15.48      1.22 o
 -23   1   5       38.30       39.83      1.36 o
 -21   1   5      191.49      208.48      2.35 o
 -19   1   5      151.87      139.44      1.86 o
 -17   1   5      312.86      313.57      4.33 o
 -15   1   5      270.31      254.70      2.38 o
 -13   1   5      395.12      401.03      4.36 o
 -11   1   5     1327.88     1373.17     14.06 o
  -9   1   5     2708.72     2760.08     17.95 o
  -7   1   5     2653.25     2599.11      6.07 o
  -5   1   5     4193.20     4023.15     13.67 o
  -3   1   5      621.51      666.19      3.12 o
  -1   1   5     1845.10     1874.79      7.44 o
   1   1   5     1058.60     1089.82      6.67 o
   3   1   5      364.36      381.12      7.71 o
   5   1   5     1294.48     1303.00      5.22 o
   7   1   5        0.17        0.71      0.56 o
   9   1   5      110.17      108.84      1.83 o
  11   1   5        3.69        3.06      0.85 o
  13   1   5        3.15        3.68      1.07 o
 -22   2   5        2.60        1.50      0.85 o
 -20   2   5       47.38       57.08      1.57 o
 -18   2   5      324.03      309.44      2.62 o
 -16   2   5      381.66      394.39      2.42 o
 -14   2   5       53.90       51.64      1.05 o
 -12   2   5      108.18      121.27      8.00 o
 -10   2   5      223.72      231.43      2.34 o
  -8   2   5     1628.75     1553.14      6.65 o
  -6   2   5     2665.79     2704.41      6.92 o
  -4   2   5      223.58      226.44      2.45 o
  -2   2   5      312.21      335.35      2.85 o
   0   2   5      960.80      889.97     17.24 o
   2   2   5     1857.65     1843.87      9.43 o
   4   2   5      224.21      234.93      1.87 o
   6   2   5      226.87      234.30      2.00 o
   8   2   5      178.43      184.09      2.37 o
  10   2   5      102.08      100.94      1.62 o
  12   2   5      129.16      131.58      2.86 o
 -21   3   5       40.99       45.36      0.92 o
 -19   3   5      290.84      310.78      2.38 o
 -17   3   5      186.20      173.14      2.05 o
 -15   3   5        3.89        3.07      1.26 o
 -13   3   5      127.63      125.94      1.31 o
 -11   3   5      116.92      107.44      1.47 o
  -9   3   5      194.05      160.56      1.98 o
  -7   3   5      128.42      137.54      2.82 o
  -5   3   5      960.81      996.48      5.99 o
  -3   3   5      101.34       93.66      1.64 o
  -1   3   5      114.72      112.02      1.73 o
   1   3   5      112.40      111.24      1.09 o
   3   3   5       76.88       70.15      1.37 o
   5   3   5      614.41      580.63      2.86 o
   7   3   5      120.17      118.08      1.68 o
   9   3   5      136.21      133.69      1.58 o
  11   3   5       26.45       30.02      1.43 o
 -18   4   5        9.32       14.87      0.74 o
 -16   4   5       64.24       67.08      1.13 o
 -14   4   5      108.69       94.92      1.62 o
 -12   4   5      353.91      353.49      4.34 o
 -10   4   5      570.28      572.25      5.32 o
  -8   4   5      406.13      385.90      3.40 o
  -6   4   5       57.05       61.80      1.00 o
  -4   4   5      631.50      615.85      2.07 o
  -2   4   5      258.15      273.67      1.45 o
   0   4   5      112.91      112.01      1.44 o
   2   4   5      105.41      103.15      1.34 o
   4   4   5      216.08      204.37      2.76 o
   6   4   5       67.31       57.41      1.08 o
   8   4   5       82.72       78.15      0.97 o
  10   4   5        1.16        0.64      0.61 o
 -15   5   5       35.02       36.49      1.46 o
 -13   5   5       45.27       48.58      2.38 o
 -11   5   5      185.81      184.86      2.74 o
  -9   5   5      108.32      105.61      1.51 o
  -7   5   5      317.37      335.74      2.86 o
  -5   5   5       40.65       49.56      1.46 o
  -3   5   5      116.39      115.10      1.62 o
  -1   5   5      206.17      216.10      2.05 o
   1   5   5       17.42       18.98      1.15 o
   3   5   5       13.63       17.63      1.03 o
   5   5   5        6.04       10.91      1.26 o
   7   5   5        5.51        6.79      4.57 o
 -10   6   5       38.04       40.46      4.73 o
  -8   6   5        7.21       11.31      1.11 o
  -6   6   5       59.81       54.14      2.63 o
  -4   6   5       71.29       71.58      1.30 o
  -2   6   5       44.01       49.90      1.11 o
   0   6   5       29.07       27.28      0.85 o
   2   6   5       22.69       17.84      0.98 o
 -13  -3   6      241.60      231.85      3.95 o
 -22  -2   6       40.17       45.21      1.50 o
 -20  -2   6      186.85      164.31      3.11 o
 -18  -2   6       79.35       76.66      2.32 o
 -14  -2   6       85.62       80.01      4.05 o
  -4  -2   6      112.77      128.02      1.84 o
  -2  -2   6      782.47      776.82      4.92 o
   0  -2   6      189.13      212.44      2.96 o
   2  -2   6       51.37       59.04      1.95 o
   4  -2   6       94.69       97.97      2.48 o
  10  -2   6       90.68       91.94      2.22 o
  12  -2   6       12.49       11.23      0.78 o
 -23  -1   6       45.61       40.98      1.67 o
 -21  -1   6       53.86       50.14      2.19 o
 -19  -1   6      174.76      163.11      3.53 o
 -17  -1   6      505.27      473.43      5.55 o
 -15  -1   6      232.47      227.54      2.55 o
 -13  -1   6      372.14      357.63      4.04 o
 -11  -1   6     1999.17     1991.13      9.56 o
  -5  -1   6     1546.87     1547.11      5.49 o
  -3  -1   6      557.40      584.03      4.15 o
  -1  -1   6     1515.77     1581.93      7.41 o
   1  -1   6      199.56      210.01      3.06 o
   3  -1   6       61.31       68.22      2.13 o
   5  -1   6     1042.69     1031.06      5.31 o
   7  -1   6      153.14      148.77      2.97 o
   9  -1   6       10.17       10.38      1.17 o
  11  -1   6       31.51       31.44      1.76 o
  13  -1   6       24.99       27.66      1.19 o
 -24   0   6        4.63       10.19      1.02 o
 -22   0   6       48.67       49.27      2.06 o
 -20   0   6        8.14        8.36      1.58 o
 -18   0   6      218.20      207.88     11.26 o
 -16   0   6       98.18       91.45      7.65 o
 -14   0   6      258.16      262.27      2.43 o
 -12   0   6       87.91       83.36      2.45 o
 -10   0   6      198.96      197.05      3.48 o
  -8   0   6     1651.66     1558.11      4.38 o
  -6   0   6     1459.47     1631.46      5.77 o
  -4   0   6     2128.00     2157.61      7.46 o
  -2   0   6      186.65      177.05      1.79 o
   0   0   6      269.77      284.66      3.37 o
   2   0   6      325.82      318.51      3.92 o
   4   0   6       36.40       34.05      0.82 o
   6   0   6      171.02      146.52      1.55 o
   8   0   6       14.60       18.07      1.44 o
  10   0   6       19.78       25.86      1.49 o
  12   0   6        2.05        1.97      1.04 o
 -23   1   6       45.41       41.75      1.53 o
 -21   1   6       53.31       48.37      1.62 o
 -19   1   6      174.67      160.91      3.86 o
 -17   1   6      502.72      471.69      4.92 o
 -15   1   6      234.41      232.19      1.81 o
 -13   1   6      370.68      360.94      4.40 o
 -11   1   6     2002.50     2010.29     18.62 o
  -9   1   6       88.58       95.94      1.48 o
  -7   1   6      462.29      517.82      7.93 o
  -5   1   6     1543.41     1501.95      5.01 o
  -3   1   6      546.78      579.66      3.22 o
  -1   1   6     1524.37     1623.50     12.42 o
   1   1   6      197.43      213.29      2.26 o
   3   1   6       62.05       67.02      1.05 o
   5   1   6     1046.84     1043.10      3.20 o
   7   1   6      153.25      145.59      2.35 o
   9   1   6       10.19       11.49      0.96 o
  11   1   6       31.80       28.12      1.35 o
  13   1   6       25.24       29.91      1.11 o
 -22   2   6       40.45       48.41      0.94 o
 -20   2   6      184.82      172.00      1.88 o
 -18   2   6       81.04       81.02      1.54 o
 -16   2   6      438.33      415.64      2.68 o
 -14   2   6       85.62       82.93      2.02 o
 -12   2   6       23.29       26.08      2.16 o
 -10   2   6      365.54      391.05      8.37 o
  -8   2   6     1763.89     1858.29     14.26 o
  -6   2   6      517.93      501.00      7.75 o
  -4   2   6      111.03      119.98      1.56 o
  -2   2   6      777.81      760.84      9.84 o
   0   2   6      188.39      209.69      3.31 o
   2   2   6       50.58       59.34      1.55 o
   4   2   6       93.41       92.79      1.55 o
   6   2   6        8.85       12.71      1.17 o
   8   2   6        3.67        3.17      1.08 o
  10   2   6       92.18       91.63      1.84 o
  12   2   6       12.16       11.41      1.47 o
 -21   3   6       58.01       70.55      1.11 o
 -19   3   6        7.07        5.63      0.89 o
 -17   3   6       12.20       12.46      0.88 o
 -15   3   6       79.62       81.67      1.32 o
 -13   3   6      243.89      230.99      1.55 o
 -11   3   6      165.38      157.59      1.39 o
  -9   3   6      186.98      172.14      1.45 o
  -7   3   6      209.29      230.99      1.45 o
  -5   3   6       51.22       48.82      1.26 o
  -3   3   6      355.65      324.19      3.71 o
  -1   3   6      291.51      270.74      2.33 o
   1   3   6      135.41      117.34      1.29 o
   3   3   6      320.67      283.13      2.34 o
   5   3   6        7.50        5.10      0.83 o
   7   3   6      114.98       94.47      1.51 o
   9   3   6        6.88       11.33      0.92 o
  11   3   6       10.14       10.23      1.01 o
 -18   4   6        0.09        0.58      0.74 o
 -16   4   6       72.02       66.65      1.24 o
 -14   4   6       29.12       21.85      1.03 o
 -12   4   6      658.23      663.74      4.73 o
 -10   4   6        3.75        5.04      0.97 o
  -8   4   6      110.18      113.74      1.76 o
  -6   4   6     1109.76     1071.21      3.83 o
  -4   4   6       75.65       80.51      1.35 o
  -2   4   6      218.91      208.54      2.41 o
   0   4   6       47.99       40.91      1.10 o
   2   4   6      248.39      211.98      1.81 o
   4   4   6       52.83       49.74      1.14 o
   6   4   6       55.06       47.37      0.93 o
   8   4   6       36.63       37.28      0.80 o
 -15   5   6       16.12       15.86      0.82 o
 -13   5   6       20.01       22.81      2.45 o
 -11   5   6       34.40       39.19      1.43 o
  -9   5   6      738.98      784.56      3.30 o
  -7   5   6       26.98       25.88      1.36 o
  -5   5   6      269.19      272.20      2.10 o
  -3   5   6      138.33      129.32      2.00 o
  -1   5   6      134.76      118.62      1.86 o
   1   5   6       36.32       41.08      2.05 o
   3   5   6       24.33       25.49      0.95 o
   5   5   6        5.50        4.23      0.64 o
 -10   6   6       16.67       15.87      0.83 o
  -8   6   6       89.32       78.13      1.62 o
  -6   6   6       54.60       56.20      2.29 o
  -4   6   6       10.59       10.59      1.17 o
  -2   6   6       17.06       23.53      1.26 o
 -22  -2   7       42.16       41.83      1.54 o
 -20  -2   7      329.31      324.77      4.33 o
 -18  -2   7      382.02      329.67      4.51 o
 -16  -2   7       12.61        8.50      1.06 o
 -14  -2   7      423.19      376.80      4.37 o
  -2  -2   7      199.88      197.30      2.83 o
   0  -2   7      269.00      256.11      3.36 o
   2  -2   7      304.45      310.02      2.84 o
   8  -2   7       24.54       24.76      1.46 o
  10  -2   7       19.64       18.41      1.04 o
 -23  -1   7        3.35        3.51      1.17 o
 -21  -1   7       42.50       38.99      2.04 o
 -19  -1   7      198.82      186.59      3.73 o
 -17  -1   7     1134.23     1055.90     31.23 o
 -15  -1   7       38.26       33.99      1.55 o
 -13  -1   7       39.32       33.17      2.20 o
 -11  -1   7      970.20      944.28      7.44 o
  -5  -1   7       79.17       80.25      1.61 o
  -3  -1   7      437.98      467.59      4.22 o
  -1  -1   7      689.91      664.71      5.37 o
   1  -1   7       62.08       57.06      1.12 o
   3  -1   7       69.23       72.67      1.55 o
   5  -1   7        0.83       -0.37      0.94 o
   7  -1   7       21.69       25.33      1.54 o
   9  -1   7       27.36       23.80      1.28 o
  11  -1   7        7.90        9.65      1.06 o
 -24   0   7        0.01        0.98      0.97 o
 -22   0   7       51.34       52.64      2.13 o
 -20   0   7      303.77      295.19      4.63 o
 -18   0   7      119.96      121.09      3.26 o
 -16   0   7      306.64      301.38      2.28 o
 -14   0   7      125.40      128.21      3.09 o
 -12   0   7       23.30       10.19      2.13 o
 -10   0   7       25.22       32.41      2.64 o
  -8   0   7        1.54        0.91      0.59 o
  -6   0   7        0.07       -0.11      0.80 o
  -4   0   7      618.56      613.90      4.51 o
  -2   0   7     1108.64     1160.02      4.86 o
   0   0   7        8.06       14.49      1.03 o
   2   0   7      328.40      301.71      2.40 o
   4   0   7      133.99      124.98      2.86 o
   6   0   7      803.69      780.64      9.25 o
   8   0   7        0.67        2.69      1.28 o
  10   0   7        1.67        0.80      0.76 o
 -23   1   7        3.31        2.45      0.70 o
 -21   1   7       42.70       45.29      1.14 o
 -19   1   7      201.03      185.78      2.02 o
 -17   1   7     1135.66     1079.03     11.26 o
 -15   1   7       37.28       34.56      0.88 o
 -13   1   7       41.18       37.79      2.02 o
 -11   1   7      968.82      970.78     10.79 o
  -9   1   7      316.20      350.39      6.51 o
  -7   1   7      562.24      519.66      4.67 o
  -5   1   7       78.31       79.96      1.54 o
  -3   1   7      434.85      466.78     10.82 o
  -1   1   7      691.70      677.21      5.74 o
   1   1   7       61.25       57.02      1.32 o
   3   1   7       67.91       73.63      1.01 o
   5   1   7        0.65       -0.01      0.76 o
   7   1   7       21.62       25.85      1.34 o
   9   1   7       27.15       23.35      1.20 o
  11   1   7        7.95        8.45      0.95 o
 -22   2   7       42.63       46.67      0.96 o
 -20   2   7      327.84      340.41      5.42 o
 -18   2   7      378.71      341.29      2.98 o
 -16   2   7       12.74        8.99      1.16 o
 -14   2   7      418.41      396.34      2.08 o
 -12   2   7       83.52       86.44      1.46 o
 -10   2   7      862.12      789.37      7.73 o
  -8   2   7      554.98      568.15      3.64 o
  -6   2   7      361.15      354.84      2.83 o
  -4   2   7      734.67      712.75      9.01 o
  -2   2   7      201.67      201.48      3.36 o
   0   2   7      266.08      265.05      1.97 o
   2   2   7      305.38      312.19      2.84 o
   4   2   7      207.91      217.74      2.41 o
   6   2   7       48.62       53.69      1.53 o
   8   2   7       24.97       24.68      1.04 o
  10   2   7       19.43       18.07      0.98 o
 -21   3   7       38.21       35.20      0.94 o
 -19   3   7      125.50      133.87      1.47 o
 -17   3   7      120.39      124.71      1.57 o
 -15   3   7       18.73       20.31      0.91 o
 -13   3   7       20.14       20.07      0.79 o
 -11   3   7       18.16       16.46      0.61 o
  -9   3   7       99.08       99.35      0.86 o
  -7   3   7     1786.35     1709.02      4.17 o
  -5   3   7      480.42      450.58      3.50 o
  -3   3   7       80.42       74.62      1.72 o
  -1   3   7      542.79      544.32      2.68 o
   1   3   7       89.42       82.07      1.73 o
   3   3   7       93.23      110.03      1.36 o
   5   3   7      231.60      223.82      1.80 o
   7   3   7       30.67       29.30      1.00 o
   9   3   7       33.36       27.36      1.17 o
 -20   4   7       16.48       16.88      1.18 o
 -18   4   7       41.15       46.22      1.07 o
 -16   4   7       50.16       52.57      1.09 o
 -14   4   7      128.07      138.08      1.64 o
 -12   4   7       14.83       12.35      1.80 o
 -10   4   7      200.84      211.47      2.42 o
  -8   4   7      153.86      153.23      2.75 o
  -6   4   7      501.23      481.59      2.92 o
  -4   4   7     1131.30     1096.59      4.40 o
  -2   4   7       71.02       54.55      1.23 o
   0   4   7      291.20      293.02      2.02 o
   2   4   7       12.24       10.65      0.74 o
   4   4   7       97.30       82.81      1.30 o
   6   4   7       13.89       17.81      0.67 o
 -15   5   7       50.04       50.49      1.53 o
 -13   5   7       16.31       17.95      1.06 o
 -11   5   7      198.13      213.82      2.29 o
  -9   5   7       48.62       48.85      2.41 o
  -7   5   7      308.44      315.67      4.57 o
  -5   5   7       49.63       43.20      1.86 o
  -3   5   7       19.71       22.71      1.39 o
  -1   5   7       19.53       22.76      2.43 o
   1   5   7       43.33       40.84      1.04 o
   3   5   7       26.07       26.56      1.47 o
  -8   6   7       54.38       53.09      1.34 o
  -6   6   7       59.18       58.85      1.41 o
  -4   6   7       17.13       22.06      3.65 o
  -5  -3   8      495.87      490.24      5.07 o
  -3  -3   8     1024.24      997.92      7.04 o
 -22  -2   8      140.27      138.08      2.55 o
 -20  -2   8       79.00       81.23      2.39 o
 -18  -2   8      317.31      277.66      4.16 o
 -16  -2   8       42.53       38.73      1.72 o
 -14  -2   8      485.40      434.45      4.88 o
 -12  -2   8       74.10       80.06      2.06 o
  -4  -2   8      457.49      435.63      4.65 o
  -2  -2   8        5.64        8.63      1.26 o
   0  -2   8       51.19       64.05      1.43 o
   2  -2   8      122.52      124.39      2.70 o
   4  -2   8       90.81       91.76      2.22 o
   8  -2   8       49.76       52.64      1.57 o
 -23  -1   8       12.06       14.16      1.47 o
 -21  -1   8       23.73       23.43      1.71 o
 -19  -1   8       39.23       37.98      2.09 o
 -17  -1   8     1230.64     1210.23      8.83 o
 -15  -1   8      129.67      135.69      2.14 o
 -13  -1   8       66.62       74.35      3.27 o
  -5  -1   8      475.59      506.47      4.16 o
  -3  -1   8     1028.09     1041.62      5.18 o
  -1  -1   8      869.54      938.09     16.93 o
   1  -1   8       47.26       48.09      1.34 o
   3  -1   8      204.04      197.18      3.50 o
   5  -1   8      132.77      122.51      2.84 o
   7  -1   8       25.43       23.86      1.41 o
   9  -1   8       40.99       43.78      1.63 o
 -24   0   8       28.81       40.25      1.65 o
 -22   0   8        3.21        0.43      1.38 o
 -20   0   8      544.13      553.84     25.45 o
 -18   0   8      142.96      140.87      1.87 o
 -16   0   8      334.51      351.74      2.54 o
 -14   0   8     1014.32      922.18     16.86 o
 -12   0   8      833.47      815.95      7.10 o
 -10   0   8      240.54      265.57      4.75 o
  -8   0   8       58.21       69.67      1.52 o
  -6   0   8     3136.98     3371.35     10.94 o
  -4   0   8      167.22      177.68      2.83 o
  -2   0   8      332.07      368.15      4.32 o
   0   0   8       26.17       26.27      0.76 o
   2   0   8       33.44       31.86      0.78 o
   4   0   8      104.61      113.65      2.53 o
   6   0   8        0.10        1.95      0.81 o
   8   0   8       14.13       12.09      1.38 o
  10   0   8        0.78        1.07      0.85 o
 -23   1   8       12.36       14.66      1.65 o
 -21   1   8       23.48       20.74      1.69 o
 -19   1   8       39.89       37.24      1.26 o
 -17   1   8     1228.93     1220.78      6.77 o
 -15   1   8      127.71      141.46      1.92 o
 -13   1   8       65.89       73.37      1.44 o
 -11   1   8      478.82      474.06     11.89 o
  -9   1   8      981.12     1035.90     13.45 o
  -7   1   8      287.16      336.15      2.85 o
  -5   1   8      477.98      502.54     10.13 o
  -3   1   8     1021.74     1046.38      7.26 o
  -1   1   8      871.32      942.46      8.24 o
   1   1   8       46.75       45.45      1.09 o
   3   1   8      205.64      199.54      1.99 o
   5   1   8      133.74      125.01      2.21 o
   7   1   8       25.91       25.13      1.00 o
   9   1   8       41.36       43.09      1.57 o
 -22   2   8      140.58      146.30      1.96 o
 -20   2   8       79.72       90.01      1.56 o
 -18   2   8      317.66      298.33      2.15 o
 -16   2   8       42.81       43.48      0.98 o
 -14   2   8      487.60      450.95      4.76 o
 -12   2   8       72.67       87.34      1.69 o
 -10   2   8      145.45      137.92      1.39 o
  -8   2   8      272.33      280.73      6.04 o
  -6   2   8       16.94       23.16      0.83 o
  -4   2   8      455.90      438.56      3.38 o
  -2   2   8        6.02        7.67      0.56 o
   0   2   8       51.01       63.84      1.21 o
   2   2   8      122.43      130.07      1.43 o
   4   2   8       90.22       96.08      1.33 o
   6   2   8       49.75       54.54      1.25 o
   8   2   8       50.39       54.27      0.74 o
 -21   3   8      166.74      194.02      1.69 o
 -19   3   8       38.47       41.40      1.35 o
 -17   3   8      244.62      244.06      2.01 o
 -15   3   8       22.75       24.09      0.95 o
 -13   3   8      199.07      188.27      4.00 o
 -11   3   8      305.90      285.11      1.77 o
  -9   3   8       44.01       47.13      0.77 o
  -7   3   8      397.60      391.88      2.67 o
  -5   3   8      497.36      499.89      4.89 o
  -3   3   8     1023.90     1003.07      6.16 o
  -1   3   8      214.19      214.30      2.83 o
   1   3   8      219.61      195.75      1.89 o
   3   3   8       44.06       45.07      1.17 o
   5   3   8       50.56       58.09      1.15 o
   7   3   8       23.00       20.95      0.59 o
 -20   4   8       23.13       30.23      1.09 o
 -18   4   8       10.03       12.31      0.70 o
 -16   4   8        4.17        3.15      0.73 o
 -14   4   8      154.26      166.19      2.82 o
 -12   4   8       45.61       44.41      1.41 o
 -10   4   8       28.92       30.82      1.17 o
  -8   4   8       44.38       43.10      1.27 o
  -6   4   8      384.26      375.86      4.29 o
  -4   4   8      360.96      360.12      3.26 o
  -2   4   8       36.44       30.71      1.34 o
   0   4   8       91.59      101.28      1.38 o
   2   4   8       32.67       42.23      1.14 o
   4   4   8       49.29       43.58      1.07 o
 -15   5   8        4.49        7.21      0.78 o
 -13   5   8       13.62       21.16      0.80 o
 -11   5   8       38.69       43.47      1.39 o
  -9   5   8       28.06       31.24      1.55 o
  -7   5   8        6.77        6.51      1.29 o
  -5   5   8       62.61       66.43      1.67 o
  -3   5   8       32.64       31.89      2.70 o
  -1   5   8       63.38       60.47      1.71 o
   1   5   8       24.98       23.12      1.63 o
  -8  -4   9        5.47        5.12      1.05 o
  -5  -3   9       91.52       93.35      2.50 o
  -3  -3   9      474.34      460.94      4.98 o
 -22  -2   9      162.14      157.87      2.69 o
 -18  -2   9       70.39       57.83      2.15 o
 -16  -2   9      175.71      156.35      3.17 o
 -14  -2   9       20.36       13.65      1.12 o
 -12  -2   9       60.23       60.23      2.04 o
 -10  -2   9      715.51      649.85      5.91 o
  -8  -2   9      141.94      122.39      2.59 o
  -6  -2   9      386.95      379.09      3.25 o
  -4  -2   9      555.71      519.68      7.42 o
  -2  -2   9      717.68      652.95      4.43 o
   0  -2   9      143.85      149.26      3.08 o
   2  -2   9      184.85      203.99      3.40 o
   6  -2   9        2.78        2.85      0.91 o
 -23  -1   9       32.17       37.02      1.74 o
 -21  -1   9       64.72       65.54      2.38 o
 -19  -1   9      309.69      308.77      4.69 o
 -17  -1   9      876.96      868.62      7.65 o
 -15  -1   9      278.31      273.79      3.08 o
 -13  -1   9      199.63      212.60      6.75 o
 -11  -1   9      363.77      346.76      4.35 o
  -5  -1   9      495.74      480.37      6.20 o
  -3  -1   9      127.57      132.97      2.97 o
  -1  -1   9      271.92      257.37      2.30 o
   1  -1   9       97.98       98.85      2.75 o
   3  -1   9       40.85       36.98      1.79 o
   5  -1   9        0.43        1.27      1.04 o
   7  -1   9       10.46       12.02      0.94 o
 -24   0   9        1.65        2.77      1.13 o
 -22   0   9       11.31       11.58      1.59 o
 -20   0   9       49.90       51.69      2.13 o
 -18   0   9       10.96        8.74      0.80 o
 -16   0   9      335.16      331.20      3.88 o
 -14   0   9     1868.15     1863.99      7.55 o
 -12   0   9      334.65      327.32      2.89 o
 -10   0   9      108.10      125.09      3.84 o
  -8   0   9     1273.81     1230.98     26.72 o
  -6   0   9     1199.28     1175.24      7.01 o
  -4   0   9       32.39       39.94      1.02 o
  -2   0   9        3.16        2.98      0.62 o
   0   0   9        0.43        1.81      0.55 o
   2   0   9      143.22      116.23      4.04 o
   4   0   9       93.32       78.14      1.64 o
   6   0   9       42.11       40.39      1.83 o
   8   0   9        0.80       -0.13      0.62 o
 -23   1   9       32.14       36.57      1.43 o
 -21   1   9       64.59       65.52      1.29 o
 -19   1   9      314.36      309.06      2.71 o
 -17   1   9      878.25      855.74      5.73 o
 -15   1   9      273.15      268.84      2.08 o
 -13   1   9      202.69      217.49      1.84 o
 -11   1   9      360.46      352.03      2.29 o
  -9   1   9       25.47       21.37      3.17 o
  -7   1   9       84.03       95.31      1.47 o
  -5   1   9      500.75      485.42      4.48 o
  -3   1   9      126.95      129.84      1.59 o
  -1   1   9      271.86      267.40      2.13 o
   1   1   9       99.64       99.35      1.49 o
   3   1   9       40.39       38.15      1.90 o
   5   1   9        0.48        1.89      0.92 o
   7   1   9       10.87       15.09      0.83 o
 -22   2   9      163.73      168.20      2.83 o
 -20   2   9      509.87      504.62      3.10 o
 -18   2   9       70.92       67.19      1.41 o
 -16   2   9      179.27      166.68      2.00 o
 -14   2   9       20.39       14.23      0.70 o
 -12   2   9       60.09       59.24      0.97 o
 -10   2   9      718.28      673.45      2.70 o
  -8   2   9      142.65      134.59      2.60 o
  -6   2   9      383.83      381.22      2.73 o
  -4   2   9      557.17      543.51      3.84 o
  -2   2   9      720.05      661.74      4.70 o
   0   2   9      143.94      146.41      1.70 o
   2   2   9      184.34      201.06      2.03 o
   4   2   9        2.51        2.96      0.98 o
   6   2   9        2.88        4.09      0.45 o
 -21   3   9       28.22       31.87      0.85 o
 -19   3   9        5.43        5.93      0.80 o
 -17   3   9      237.69      238.17      2.66 o
 -15   3   9       26.68       30.57      1.16 o
 -13   3   9       31.55       32.44      0.90 o
 -11   3   9      109.78      110.35      1.62 o
  -9   3   9        2.25        3.08      0.76 o
  -7   3   9      305.64      304.97      4.56 o
  -5   3   9       90.41       87.30      1.53 o
  -3   3   9      474.51      458.08      3.35 o
  -1   3   9      177.36      191.85      3.92 o
   1   3   9       15.81       16.00      0.75 o
   3   3   9        5.24        3.68      1.01 o
   5   3   9        4.63        4.35      0.85 o
 -20   4   9       21.72       20.12      1.21 o
 -18   4   9       10.81       10.54      0.68 o
 -16   4   9       61.31       69.91      1.16 o
 -14   4   9      180.20      160.96      1.61 o
 -12   4   9       17.83       14.64      0.92 o
 -10   4   9       56.65       53.54      1.29 o
  -8   4   9        5.68        5.13      1.01 o
  -6   4   9      234.56      237.35      2.21 o
  -4   4   9       52.37       61.01      1.33 o
  -2   4   9       61.69       65.66      2.06 o
   0   4   9       90.83       97.55      1.29 o
   2   4   9        6.11        4.68      0.78 o
 -15   5   9       11.77       11.72      0.84 o
 -13   5   9        1.53        3.00      0.71 o
 -11   5   9       15.56       16.49      0.90 o
  -9   5   9       14.96       17.77      1.24 o
  -7   5   9       13.43       10.61      1.27 o
  -5   5   9        1.79        5.45      1.46 o
  -3   5   9        0.06       -0.08      0.58 o
  -1   5   9        1.97        2.54      0.71 o
 -10  -4  10       77.74       78.03      2.26 o
  -8  -4  10       51.05       51.73      1.80 o
  -7  -3  10      374.74      377.53      4.89 o
  -5  -3  10      441.15      438.24      5.06 o
  -3  -3  10      218.23      192.56      3.24 o
 -22  -2  10       64.42       62.87      1.81 o
 -20  -2  10       54.94       52.98      1.93 o
 -18  -2  10       61.23       48.60      2.03 o
 -16  -2  10      188.63      165.91      3.37 o
 -14  -2  10       71.95       59.99      2.13 o
 -12  -2  10       68.89       64.57      2.21 o
 -10  -2  10      145.31      145.93      3.07 o
  -8  -2  10       90.52       77.53      2.28 o
  -6  -2  10       34.38       36.30      1.30 o
  -4  -2  10       39.91       36.96      1.34 o
  -2  -2  10      462.85      455.80      5.34 o
   0  -2  10      662.24      630.60      6.01 o
   2  -2  10       18.21       20.87      1.24 o
 -23  -1  10       11.76       13.14      1.36 o
 -21  -1  10      180.30      186.15      3.62 o
 -19  -1  10      181.77      179.30      3.67 o
 -17  -1  10      816.14      802.47      7.44 o
 -15  -1  10       19.67       16.57      2.04 o
 -13  -1  10      226.78      222.95      3.66 o
 -11  -1  10      291.56      284.82      4.30 o
  -9  -1  10      265.85      263.19      4.15 o
  -7  -1  10       34.16       44.39      1.38 o
  -5  -1  10      312.61      307.00      6.55 o
  -3  -1  10       71.08       68.18      2.87 o
  -1  -1  10      253.14      262.23      4.29 o
   1  -1  10      165.38      149.98      3.31 o
   3  -1  10      208.24      209.29      3.49 o
   5  -1  10        1.08        2.61      0.89 o
 -24   0  10       30.02       31.70      1.55 o
 -22   0  10       14.19       14.45      0.99 o
 -20   0  10       52.77       64.25      1.66 o
 -18   0  10      198.69      195.68      4.33 o
 -16   0  10     1198.71     1156.47      6.14 o
 -14   0  10      198.58      202.03      2.77 o
 -12   0  10      380.00      360.18      2.39 o
 -10   0  10        9.25       11.13      1.11 o
  -8   0  10       11.75       11.77      1.22 o
  -6   0  10        8.88        8.57      0.74 o
  -4   0  10       99.76       77.39      2.18 o
  -2   0  10        2.99        3.78      1.04 o
   0   0  10        7.28        8.84      1.23 o
   2   0  10       12.32       16.69      1.74 o
   4   0  10        4.17        3.56      1.26 o
   6   0  10        0.03        0.71      0.90 o
 -23   1  10       11.15       13.78      0.87 o
 -21   1  10      181.64      188.14      2.36 o
 -19   1  10      181.19      178.59      2.07 o
 -17   1  10      816.90      802.75      5.00 o
 -15   1  10       19.29       18.51      1.37 o
 -13   1  10      229.84      226.59      3.66 o
 -11   1  10      295.52      297.48      5.97 o
  -9   1  10      263.94      252.44      4.17 o
  -7   1  10       33.65       41.48      0.85 o
  -5   1  10      312.65      304.67      5.02 o
  -3   1  10       70.16       72.66      1.97 o
  -1   1  10      253.51      264.93      3.16 o
   1   1  10      166.66      150.93      5.11 o
   3   1  10      208.13      207.10      4.66 o
   5   1  10        0.98        1.54      0.73 o
 -22   2  10       65.07       68.04      1.61 o
 -20   2  10       54.09       56.39      1.56 o
 -18   2  10       61.13       51.30      1.86 o
 -16   2  10      189.07      173.58      2.05 o
 -14   2  10       71.96       65.10      1.81 o
 -12   2  10       68.06       67.52      1.33 o
 -10   2  10      145.83      150.70      2.06 o
  -8   2  10       92.46       83.96      1.91 o
  -6   2  10       35.72       38.98      1.47 o
  -4   2  10       39.22       37.87      1.02 o
  -2   2  10      464.46      460.48      3.61 o
   0   2  10      661.36      625.46      3.19 o
   2   2  10       18.48       23.02      1.14 o
   4   2  10        7.39        6.86      0.86 o
 -21   3  10       17.28       24.44      1.15 o
 -19   3  10       96.20       95.28      2.31 o
 -17   3  10      156.35      151.90      1.81 o
 -15   3  10      227.48      224.19      1.96 o
 -13   3  10      290.12      268.68      2.16 o
 -11   3  10      102.88      105.39      1.37 o
  -9   3  10       91.73       83.16      1.46 o
  -7   3  10      372.51      368.42      2.66 o
  -5   3  10      444.62      437.72      3.30 o
  -3   3  10      217.76      193.72      3.38 o
  -1   3  10       54.18       57.15      1.26 o
   1   3  10       11.87       11.65      1.09 o
   3   3  10       19.00       17.53      0.99 o
 -18   4  10       33.12       35.70      0.78 o
 -16   4  10       76.92       74.03      1.12 o
 -14   4  10       43.62       48.65      1.36 o
 -12   4  10       19.72       23.96      0.98 o
 -10   4  10       77.67       77.14      1.41 o
  -8   4  10       50.89       51.89      1.56 o
  -6   4  10       47.11       42.84      1.13 o
  -4   4  10       17.41       18.89      0.99 o
  -2   4  10        5.12        7.10      0.88 o
   0   4  10       25.94       24.66      0.73 o
 -13   5  10       18.23       16.58      0.98 o
 -11   5  10       27.64       32.40      1.29 o
  -9   5  10       58.15       65.12      1.31 o
  -7   5  10       59.53       64.80      1.54 o
  -5   5  10       17.66       14.41      0.64 o
 -12  -4  11       42.31       51.63      1.83 o
 -10  -4  11       14.64       11.56      1.17 o
  -9  -3  11      262.92      266.97      4.27 o
  -7  -3  11       98.11       91.05      2.58 o
  -5  -3  11       16.63       13.18      1.33 o
  -3  -3  11      143.43      134.65      2.54 o
 -22  -2  11       60.88       63.79      1.77 o
 -20  -2  11       12.86       11.86      1.28 o
 -18  -2  11       91.75       80.78      2.42 o
 -16  -2  11       32.42       31.54      1.77 o
 -14  -2  11        5.71        7.06      1.28 o
 -12  -2  11      695.24      664.88      6.62 o
 -10  -2  11      308.66      305.22      4.46 o
  -8  -2  11      324.76      317.35      5.97 o
  -6  -2  11      178.66      161.12      5.29 o
  -4  -2  11      159.47      138.80      2.22 o
  -2  -2  11      115.42      105.54      2.69 o
   0  -2  11       72.68       71.49      2.06 o
   2  -2  11        0.86       -0.61      0.61 o
 -23  -1  11        0.66        0.62      1.06 o
 -21  -1  11       17.16       17.84      1.60 o
 -19  -1  11      148.79      143.94      3.39 o
 -17  -1  11        7.41        8.45      1.56 o
 -15  -1  11      365.54      381.90      5.32 o
 -13  -1  11      627.09      666.53      6.98 o
 -11  -1  11       21.75       26.66      3.27 o
  -9  -1  11      106.24      103.14      2.27 o
  -7  -1  11       27.13       22.23      1.98 o
  -5  -1  11       79.95       74.06      1.86 o
  -3  -1  11        5.35        4.17      1.09 o
  -1  -1  11      123.31      126.86      3.11 o
   1  -1  11      118.36      124.13      2.82 o
   3  -1  11      121.84      131.49      2.39 o
 -24   0  11       17.63       21.83      1.40 o
 -22   0  11       98.90       94.85      2.35 o
 -20   0  11       19.30       20.93      1.24 o
 -18   0  11      133.80      133.76      2.34 o
 -16   0  11     2409.29     2404.65     10.89 o
 -14   0  11        9.38       12.67      1.24 o
 -12   0  11      158.15      166.12      1.86 o
 -10   0  11       50.31       44.96      1.94 o
  -8   0  11      197.57      183.63      2.67 o
  -6   0  11        4.25        2.80      0.82 o
  -4   0  11        3.43        5.68      0.93 o
  -2   0  11        0.83        2.54      0.92 o
   0   0  11        2.79        5.80      1.42 o
   2   0  11        0.01        0.52      1.22 o
   4   0  11       87.36       83.62      2.00 o
 -23   1  11        0.53        0.72      0.73 o
 -21   1  11       17.49       18.25      1.18 o
 -19   1  11      147.93      143.81      1.84 o
 -17   1  11        7.40        7.70      0.96 o
 -15   1  11      362.58      382.88      3.02 o
 -13   1  11      628.26      655.99      7.85 o
 -11   1  11       22.47       26.62      1.30 o
  -9   1  11      106.24       96.08      2.37 o
  -7   1  11       26.87       23.23      1.02 o
  -5   1  11       81.07       74.19      1.53 o
  -3   1  11        5.13        3.56      0.94 o
  -1   1  11      124.51      123.78      3.71 o
   1   1  11      118.95      123.03      1.95 o
   3   1  11      121.97      127.85      6.55 o
 -22   2  11       59.83       67.46      1.37 o
 -20   2  11       12.66       10.98      0.79 o
 -18   2  11       90.87       79.85      1.51 o
 -16   2  11       32.77       34.89      1.69 o
 -14   2  11        6.09        8.94      0.92 o
 -12   2  11      697.14      666.97      3.75 o
 -10   2  11      309.36      314.34      2.70 o
  -8   2  11      327.80      327.92      4.14 o
  -6   2  11      179.10      165.78      2.87 o
  -4   2  11      161.28      149.91      3.57 o
  -2   2  11      114.87      106.30      1.27 o
   0   2  11       72.13       75.69      1.40 o
   2   2  11        1.02        0.20      0.71 o
 -21   3  11        1.99        1.53      0.83 o
 -19   3  11       98.47      121.10      2.96 o
 -17   3  11       12.31       12.79      1.00 o
 -15   3  11      128.51      116.17      1.61 o
 -13   3  11        8.54        8.83      0.74 o
 -11   3  11      100.78       90.09      2.38 o
  -9   3  11      263.87      264.24      4.04 o
  -7   3  11       98.47       90.86      1.79 o
  -5   3  11       16.76       15.79      1.20 o
  -3   3  11      142.18      129.55      2.06 o
  -1   3  11       38.24       35.56      1.19 o
   1   3  11        0.23       -0.97      0.97 o
 -18   4  11        7.47        7.81      0.59 o
 -16   4  11       61.80       73.92      2.89 o
 -14   4  11      139.64      144.96      1.40 o
 -12   4  11       43.20       50.30      1.12 o
 -10   4  11       14.02       12.93      1.24 o
  -8   4  11        9.69       11.83      1.09 o
  -6   4  11       77.34       89.25      1.21 o
  -4   4  11        1.74        2.99      0.56 o
  -2   4  11        9.76       10.01      0.50 o
 -16  -4  12       34.38       34.70      1.33 o
 -14  -4  12        4.72        7.84      1.08 o
 -12  -4  12       10.95       10.58      1.04 o
 -10  -4  12       23.48       21.11      1.11 o
 -13  -3  12      195.11      184.19      3.54 o
 -11  -3  12       96.61      101.44      2.81 o
  -9  -3  12      276.55      284.86      4.17 o
  -7  -3  12       15.21       12.19      1.43 o
  -5  -3  12       16.83       19.48      1.24 o
 -22  -2  12        1.48        2.05      0.82 o
 -20  -2  12       43.49       34.41      1.62 o
 -18  -2  12       35.43       32.33      1.74 o
 -16  -2  12      126.62      129.27      3.01 o
 -14  -2  12       41.09       47.42      2.08 o
 -12  -2  12      116.68      117.48      5.11 o
 -10  -2  12       85.32       78.93      3.13 o
  -8  -2  12      256.25      266.12      4.71 o
  -6  -2  12      172.64      166.16      3.46 o
  -4  -2  12        5.82        6.56      1.36 o
  -2  -2  12      216.66      207.79      3.23 o
   0  -2  12        9.30        5.50      0.81 o
 -23  -1  12       23.79       22.00      1.36 o
 -21  -1  12       33.21       35.05      1.85 o
 -19  -1  12      138.39      142.93      3.31 o
 -17  -1  12      158.82      166.27      3.72 o
 -15  -1  12      431.54      444.97      5.88 o
 -13  -1  12      412.74      436.62      4.00 o
 -11  -1  12       43.41       46.31      1.58 o
  -9  -1  12       57.22       53.65      2.29 o
  -7  -1  12       53.67       50.83      1.64 o
  -5  -1  12      101.73      109.85      2.80 o
  -3  -1  12        2.12        3.86      1.41 o
  -1  -1  12       37.39       35.30      1.79 o
   1  -1  12       58.29       55.54      1.67 o
 -24   0  12       57.38       63.20      1.81 o
 -22   0  12        0.52        0.02      1.30 o
 -20   0  12        0.87        0.33      0.99 o
 -18   0  12      499.30      539.00      4.42 o
 -16   0  12        0.83        1.70      1.17 o
 -14   0  12      444.05      459.52      3.96 o
 -12   0  12      697.37      683.25      3.86 o
 -10   0  12      446.02      454.36      4.06 o
  -8   0  12      109.60      104.17      3.09 o
  -6   0  12       24.34       27.03      1.11 o
  -4   0  12        5.32        6.36      0.98 o
  -2   0  12        1.04       -0.45      1.35 o
   0   0  12       33.72       28.56      1.69 o
   2   0  12       87.16       86.16      1.94 o
 -23   1  12       24.78       23.68      0.97 o
 -21   1  12       33.73       37.39      1.49 o
 -19   1  12      137.06      148.84      2.51 o
 -17   1  12      157.81      157.58      2.73 o
 -15   1  12      430.10      444.48      4.79 o
 -13   1  12      411.65      420.78      9.84 o
 -11   1  12       43.47       48.67      2.14 o
  -9   1  12       56.83       54.15      1.32 o
  -7   1  12       54.02       52.02      1.32 o
  -5   1  12      101.58      106.18      1.75 o
  -3   1  12        1.95        3.49      0.79 o
  -1   1  12       36.84       32.92      1.56 o
   1   1  12       57.77       60.07      1.88 o
 -22   2  12        1.76        1.82      0.76 o
 -20   2  12       44.48       39.40      1.09 o
 -18   2  12       36.20       35.86      1.12 o
 -16   2  12      126.22      128.26      2.17 o
 -14   2  12       40.33       48.97      1.34 o
 -12   2  12      116.13      116.28      3.32 o
 -10   2  12       86.03       80.97      2.83 o
  -8   2  12      255.93      268.36      9.60 o
  -6   2  12      174.18      165.88      5.50 o
  -4   2  12        5.82        6.70      1.51 o
  -2   2  12      215.56      202.96      3.36 o
   0   2  12        9.55        5.44      0.71 o
 -21   3  12        6.68       10.15      1.33 o
 -19   3  12        2.18        6.55      0.99 o
 -17   3  12        4.92        4.01      1.12 o
 -15   3  12      124.31      132.87      3.68 o
 -13   3  12      194.53      180.25      3.89 o
 -11   3  12       97.13      104.28      2.55 o
  -9   3  12      274.89      289.57      4.46 o
  -7   3  12       16.10       14.04      0.94 o
  -5   3  12       16.60       20.16      1.36 o
  -3   3  12        2.78        5.51      0.62 o
  -1   3  12        7.47        4.99      0.71 o
 -16   4  12       34.27       38.06      1.64 o
 -14   4  12        5.15        6.57      0.67 o
 -12   4  12       10.82       12.06      0.81 o
 -10   4  12       23.64       25.09      0.99 o
  -8   4  12       24.23       27.16      1.06 o
  -6   4  12        7.59       10.65      0.73 o
 -12  -4  13        2.75        1.97      0.56 o
 -19  -3  13        5.12        6.59      1.15 o
 -17  -3  13       51.35       50.30      1.88 o
 -15  -3  13       95.65      100.24      2.52 o
 -13  -3  13       28.09       27.69      1.73 o
 -11  -3  13       36.14       35.95      1.77 o
  -9  -3  13       16.16       14.82      1.37 o
  -7  -3  13        4.08        3.28      0.95 o
  -5  -3  13       70.93       73.71      1.49 o
 -22  -2  13      113.51      108.69      1.83 o
 -18  -2  13       25.61       23.47      1.48 o
 -16  -2  13       11.67       12.14      1.24 o
 -14  -2  13       48.65       48.98      1.95 o
 -12  -2  13      137.69      132.55      4.58 o
 -10  -2  13       82.82       81.64      1.79 o
  -8  -2  13       78.92       83.27      4.63 o
  -6  -2  13        3.27        3.17      1.32 o
  -4  -2  13       78.42       78.07      2.08 o
  -2  -2  13       26.98       26.48      1.10 o
 -23  -1  13       18.69       22.11      1.27 o
 -21  -1  13       19.69       19.79      0.93 o
 -19  -1  13       36.01       33.19      2.02 o
 -17  -1  13       56.89       62.63      1.66 o
 -15  -1  13      241.51      255.79      4.13 o
 -13  -1  13      478.89      509.46      4.27 o
 -11  -1  13      100.19      101.60      2.11 o
  -9  -1  13       35.23       32.60      2.00 o
  -7  -1  13       27.22       29.55      2.48 o
  -5  -1  13       38.57       34.25      1.95 o
  -3  -1  13       17.80       18.30      1.51 o
  -1  -1  13       60.81       62.69      1.72 o
 -24   0  13       21.00       19.66      1.17 o
 -22   0  13        0.04       -0.63      1.25 o
 -20   0  13        0.67        1.31      1.33 o
 -18   0  13       43.86       49.32      2.39 o
 -16   0  13      669.46      681.60      9.49 o
 -14   0  13       25.98       23.31      1.29 o
 -12   0  13       39.88       43.95      1.65 o
 -10   0  13        0.44        0.46      1.11 o
  -8   0  13       53.73       55.00      1.69 o
  -6   0  13       61.09       62.92      1.78 o
  -4   0  13        0.15       -0.24      1.33 o
  -2   0  13        1.57        1.74      1.16 o
   0   0  13       13.43       16.34      1.12 o
 -23   1  13       19.11       22.60      1.20 o
 -21   1  13       20.43       19.52      1.08 o
 -19   1  13       35.82       32.96      1.57 o
 -17   1  13       58.39       61.88      3.12 o
 -15   1  13      241.33      254.42      4.17 o
 -13   1  13      475.81      492.85      5.98 o
 -11   1  13       99.28       97.10      1.53 o
  -9   1  13       34.77       33.49      1.13 o
  -7   1  13       27.13       28.09      1.07 o
  -5   1  13       38.39       33.45      2.04 o
  -3   1  13       17.75       17.21      0.77 o
  -1   1  13       60.68       62.54      1.71 o
 -22   2  13      111.74      118.58      1.79 o
 -20   2  13       82.18       94.19      3.41 o
 -18   2  13       26.01       24.07      1.41 o
 -16   2  13       11.46       12.54      1.04 o
 -14   2  13       47.86       49.46      1.76 o
 -12   2  13      137.20      140.04      2.21 o
 -10   2  13       81.26       84.23      2.24 o
  -8   2  13       78.47       83.23      2.07 o
  -6   2  13        3.13        4.27      1.07 o
  -4   2  13       78.91       75.82      1.54 o
  -2   2  13       27.42       27.15      0.80 o
 -19   3  13        5.20        6.56      1.33 o
 -17   3  13       50.85       50.65      2.05 o
 -15   3  13       95.42       97.03      2.58 o
 -13   3  13       27.59       30.04      1.32 o
 -11   3  13       35.03       35.80      1.44 o
  -9   3  13       16.82       14.81      1.20 o
  -7   3  13        4.17        3.43      0.70 o
  -5   3  13       70.19       79.47      0.96 o
 -12   4  13        2.92        3.52      0.70 o
 -10   4  13       20.86       24.79      0.92 o
 -17  -3  14       36.61       37.93      1.49 o
 -15  -3  14        8.19        7.40      1.13 o
 -13  -3  14        2.50        0.83      0.99 o
 -11  -3  14        8.12        9.37      1.05 o
  -9  -3  14       14.68       15.40      0.96 o
 -20  -2  14        7.20        8.17      2.12 o
 -18  -2  14        4.91        6.17      0.79 o
 -16  -2  14       38.56       36.17      2.79 o
 -14  -2  14       59.67       60.52      2.49 o
 -12  -2  14      342.44      325.13     24.44 o
 -10  -2  14        1.82        1.83      1.09 o
  -8  -2  14       21.71       22.46      1.46 o
  -6  -2  14        2.45        3.38      0.93 o
 -21  -1  14      116.90      116.11      1.96 o
 -19  -1  14      133.34      150.80      2.00 o
 -17  -1  14       24.73       30.59      2.23 o
 -15  -1  14      143.64      157.45      2.36 o
 -13  -1  14       71.19       68.48      1.75 o
 -11  -1  14      104.44      113.99      2.14 o
  -9  -1  14       32.26       27.98      1.32 o
  -7  -1  14        1.30        1.14      1.21 o
  -5  -1  14        8.01        6.50      1.13 o
  -3  -1  14       18.77       17.44      1.08 o
 -22   0  14       38.63       43.79      1.70 o
 -20   0  14       57.82       67.85      2.21 o
 -18   0  14       37.45       39.49      2.08 o
 -16   0  14        0.25       -0.85      0.89 o
 -14   0  14      328.21      362.72      5.07 o
 -12   0  14      178.89      178.59      2.66 o
 -10   0  14        0.77        1.04      1.29 o
  -8   0  14       12.69       12.48      1.06 o
  -6   0  14        9.38       11.68      1.42 o
  -4   0  14       16.51       16.54      1.23 o
 -21   1  14      117.15      119.51      2.41 o
 -19   1  14      132.56      147.74      2.23 o
 -17   1  14       24.16       27.75      1.26 o
 -15   1  14      144.20      146.53      3.27 o
 -13   1  14       71.89       66.06      3.96 o
 -11   1  14      102.80      109.93      1.48 o
  -9   1  14       31.33       27.31      0.95 o
  -7   1  14        1.21        2.03      0.74 o
  -5   1  14        7.70        6.22      1.07 o
  -3   1  14       19.11       18.76      0.99 o
 -20   2  14        7.11        8.31      1.10 o
 -18   2  14        4.73        5.51      1.35 o
 -16   2  14       39.57       36.01      2.00 o
 -14   2  14       59.33       57.63      2.17 o
 -12   2  14      342.05      317.59     20.29 o
 -10   2  14        1.95        1.97      0.81 o
  -8   2  14       21.97       22.65      1.97 o
  -6   2  14        2.44        3.39      0.57 o
 -17   3  14       36.76       40.25      1.59 o
 -15   3  14        7.93        4.55      0.72 o
 -13   3  14        2.50        0.98      0.80 o
 -11   3  14        7.90        8.09      0.92 o
  -9   3  14       14.30       17.61      0.96 o
 -18  -2  15        3.50        3.98      0.71 o
 -16  -2  15       22.91       19.32      1.71 o
 -14  -2  15       25.98       21.63      3.76 o
 -12  -2  15      134.74      142.27      2.51 o
 -10  -2  15        6.95       11.41      1.08 o
 -21  -1  15       88.99      102.28      1.95 o
 -19  -1  15        7.21        7.05      0.73 o
 -17  -1  15       43.41       46.68      1.23 o
 -15  -1  15       15.39       16.80      1.03 o
 -13  -1  15        5.64        6.65      1.25 o
 -11  -1  15       77.67       74.11      2.06 o
  -9  -1  15       15.24       17.01      1.31 o
  -7  -1  15       15.13       16.67      1.10 o
 -20   0  15       37.66       36.75      1.63 o
 -18   0  15      109.01      125.40      2.71 o
 -16   0  15       39.00       40.78      1.77 o
 -14   0  15        3.31        2.69      0.76 o
 -12   0  15       21.60       23.86      1.73 o
 -10   0  15       16.42       17.59      0.98 o
  -8   0  15       78.37       77.70      1.93 o
  -6   0  15        0.04       -0.74      0.74 o
 -21   1  15       88.84       95.76      1.82 o
 -19   1  15        6.93        5.26      1.01 o
 -17   1  15       43.03       45.63      1.73 o
 -15   1  15       15.68       17.11      1.41 o
 -13   1  15        5.62        3.61      1.25 o
 -11   1  15       77.10       71.00      4.14 o
  -9   1  15       15.25       16.28      1.51 o
  -7   1  15       15.04       13.63      1.03 o
 -16   2  15       22.71       20.30      0.82 o
 -14   2  15       26.47       25.74      3.76 o
 -12   2  15      135.59      134.08      4.90 o
 -10   2  15        6.96        9.30      0.71 o
 -17  -1  16       29.15       29.29      1.20 o
 -15  -1  16        5.05        7.29      1.02 o
 -13  -1  16       10.17        8.24      0.64 o
 -18   0  16       56.68       67.78      1.79 o
 -16   0  16       23.05       26.79      1.43 o
 -14   0  16       10.02        8.04      0.87 o
 -12   0  16       36.15       34.02      1.50 o
 -17   1  16       29.47       29.91      1.18 o
 -15   1  16        5.16        7.61      0.88 o
 -13   1  16       10.77        8.70      0.93 o
 
